# Supplementary material for: Engineered receptors for soluble cellular communication and disease sensing
Source: Nature. 2024 Nov 14;638(8051):805–13. doi: 10.1038/s41586-024-08366-0 (PMC11839477; doi:10.1038/s41586-024-08366-0)
Supplement: Supplementary file 3 — Plasmid names and T cell donor information for each experiment described. [file 41586_2024_8366_MOESM3_ESM.xlsx]

## Sheet: Sheet1
Figure	Plasmids Used	Experiment Description	T-cell Donor ID
1b	pDP5008, pDP5039, pRay407	TGF SNIPR vs SynNotch	CD3+ Cells. Trima#44620
1c	pDP5101, pDP5162, pRay407	VEGF SNIPR vs SynNotch	CD3+ Cells. Trima #45849
1d	pDP5017, pDP5018, pIZ361(D9D10), pRay407	FGF and IFN SNIPRs	CD3+ Cells. Trima#44620 (FGF)
1e	pOrtho01, pOrtho06,pRay407	OrthoSNIPR vs. OrthoSynNotch	Jurkat
2b (Endogenous)	pDP5009, pDP5025, pDP1491, pRL_2000, pDP5164, pRay407	Inhibitor Experiment (endogenous ligands)	CD3+ Cells. Trima #45849
2b (Synthetic)	pOrtho01,pRay407,C1, C2, C4, C6,	Inhibitor Experiment (Ortholigands)	Jurkat
2c	pDP5175	SNIPR Confocal Localization	Jurkat
2d	pDP5175, pDP5194	SNIPR Confocal Localization & Activation	Jurkat
2e	pOrtho07, C6	SNIPR Confocal imaging	HeLa
2f	pDP5125, pRay407	DmrA SNIPR	CD3+ Trima45796
3a	pOrtho01,pRay407, C1-inactive, C1, C2, C4, C6, C8	OrthoSNIPR ligand modularity	Jurkat
3b	pOrtho01,pOrtho02,pOrtho03,pOrtho04,pOrtho05,pRay407	OrthoSNIPR promiscuous vs. specific ligands	Jurkat
3c	pOrtho01,pRay407,pseudo C2, pseudo C2 tuner	OrthoTuner	Jurkat
3d	pOrtho4, pOrtho5	EndoTagged OrthoLigand Titration	CD3+ 20e6 cells TR035146
3e	pOrtho1, pOrtho4, pOrtho5	EndoTagged OrthoLigand Specificity	CD3+ 20e6 cells TR035146
3f	pOrtho01,pRay407, C1-active, Endotag1-101A	OrthoSNIPR Sender Cells --> Receiver Cells	Jurkat
4b	pDP5122, pRay407	TGF SNIPR activation by Cell Lines	CD3+ 20e6 cells TR035146
4c	pDP5101, pRay407	VEGF SNIPR activation by Cell Lines	CD3+ 20e6 cells TR035146
4d	pDP5101, pRay407	VEGF SNIPR transwell activation by Cell Lines	CD3+ 20e6 cells TR035146
4e	pDP5122, pDP5101, pRay407	SNIPR activation blocking with antibodies	CD3+ 20e6 cells TR035146
4f	pDP5108, pDP5097, pDP5093	Incucyte (A549) - TGF SNIPR --> Her2 CAR	CD8+ Trima#R 45067
4g	pDP5113, pDP5097, pDP5093	Incucyte (A549) - VEGF SNIPR --> Her2 CAR	CD8+ Trima#R 45067
5b	pDP5122, pDP5101, pDP5109, pDP5110	In vivo: A549 / DARPin BBz CAR	CD3+ Cells. Trima #45849
5c	pDP5122, pDP5101, pDP5123, pDP5095	In vivo: A375 / trDARPin 28z CAR	CD3+ Cells. Trima #45849
Extended 1a (TGF)	pDP5008, pDP5009, pDP5076, pDP5077, pDP5078, pDP5079, pRay407	TGF SNIPR scFv panel	CD3+ Cells. Trima #45849
Extended 1a (VEGF)	pDP5023, pDP5024, pDP5025, pDP5084, pDP5085, pDP5086, pDP5087, pRay407	VEGF SNIPR scFv panel	CD3+ Cells. Trima#44620
Extended 1b	pDP5009, pDP5013, pDP5014, pDP5015, pRay407	TGF SNIPR TAD panel	CD3+ Cells. Trima#44620
Extended 1c	pDP5122, pDP5108, pDP5101, pDP5113, pRay407	SNIPR Tunability via Hinge Mutation	CD3+ Cells. Trima #45849
Extended 1d	pDP5122, pD5101, pRay407	Donor-to-donor Robustness	CD3+ Trima 45796, CD3+ TR 048347, CD3+ TR-54896
Extended 1e	pDP5122, pD5101, pRay407	SNIPR ligand specificity	CD3+ 10e6 TR 048347
Extended 1f	pDP5122	TGF SNIPR Specificity for Active vs. Latent TGF	CD3+ Cells. Trima #45849
Extended 1g	pDP5122, pRay407	TGF SNIPR vs. hTGFB isoforms	CD3+ Cells. Trima #45849
Extended 2a (Endogenous)	pDP5003, pRay407	TGF SNIPR T-cell dilution	CD8+ Trima 44889
Extended 2a (Synthetic)	pOrtho01,pRay407, C1-active,	OrthoSNIPR cell dilution	Jurkat
Extended 2b	pDP5122, pRay159	TGF SNIPR-T cell dilution imaging	CD3+ 20e6 cells TR035146
Extended 2c	pDP5175, pDP5194	SNIPR Confocal in Microwell	Jurkat
Extended 2d	pDP5008, pRay407	TGF SNIPR Surface Activation	CD3+ Cells. Trima#44620
Extended 2e	pDP5009, pRay407	TGF SNIPR Chloroquine Titration	CD3+ Cells. Trima #45849
Extended 2f	pDP5009, pRay407	TGF SNIPR DMSO Titration	CD3+ Cells. Trima #45849
Extended 3a	pOrtho01,pOrtho02,pOrtho03,pOrtho04,pOrtho05,pRay407	Raw data for OrthoSNIPR ligands	Jurkat
Extended 3b	pOrtho01,pOrtho08,pRay407	OrthoSNIPR original vs. Hinge Mutant	OrthoSNIPR original vs. Hinge Mutant
Extended 4c	pDP5122, pDP5101, pDP1636	TGF and VEGF SNIPR CAR induction titration	CD3+ Cells. Trima #45849
Extended 4d	pDP5122, pDP5127, pDP5129, pDP5132, pDP5133	Incucyte: A375 vs. various CARs	CD8+ Trima 44865
Extended 4f	pDP5122, pDP5113, pDP5123, pDP5095	Incucyte (A375) - TGF SNIPRs --> Her2 CAR	CD8+ Trima#R 45067
Extended 4g	DP5108, pDP5097, pDP5093	Incucyte (A375) - VEGF SNIPR --> Her2 CAR	CD8+ Trima#R 45067
Extended 4h	pHR+CD19	CD19 Expression in target cells for S4D	N/A
Extended 4i	pDP5122, pDP5101, pDP1648, pDP1649	Incucyte - TGF SNIPR --> CD19 CAR with A549 vs. M28	CD8+ TrimaR 45068
Extended 5a	pDP5122, pDP5108, pDP1636, pDP1637	In vivo: TGF SNIPR --> 4D-5 scFv CAR	CD3+ Trima45796
Extended 5b	pDP5122, pDP5101, pRay407	Mouse/human TGF & VEGF SNIPR X-reactivity	CD3+ Cells. Trima #45849
Extended 5c	pDP5122, pDP5101, pDP5109, pDP5110	In vivo: Original DARPin CAR vs. A375 xenograft	CD3+ Trima45796
Extended 5e	pDP5122, pDP1636, pDP5097, pDP5123, pDP5109, pDP5135	Incucyte: Original vs. Truncated DARPin CARs	CD8+ Trima 44865
Extended 5f	pDP5095, pDP5136	trDARPin CARs dose escalation	CD3+ Cells. Trima #45849
Extended 5g	pDP5122, pDP5101, pDP5111, pDP5112	In vivo: A375 (Meso) / X-reactive Meso CAR	CD3+ Trima45796
