# Supplementary material for: Engineered receptors for soluble cellular communication and disease sensing
Source: Nature. 2024 Nov 14;638(8051):805–13. doi: 10.1038/s41586-024-08366-0 (PMC11839477; doi:10.1038/s41586-024-08366-0)
Supplement: Supplementary file 6 — List of antibodies used. [file 41586_2024_8366_MOESM6_ESM.xlsx]

## Sheet: Sheet1
Target	Mono/Poly - Isotype	Clone/Name	Conjugation	Product number	Supplier
Myc Tag	Mono-mouse IgG2a	9B11	AF647	2233S	CellSignaling
FLAG Tag	Mono-rabbit IgG2a	L5	PE	637310	Biolegend
V5 Tag	Mono-mouse IgG2b	637310	PE	12-6796-42	eBioscience
TGF-β	Mono-Mouse IgG1 Clone	1D11	None	MAB1835	R&D Systems
VEGF-α	Mono-human IgG1	Bevacizumab	None	A2006	Selleck USA
Her2	Mouse IgG1, κ	24D2	BV421	324420	Biolegend
CD19	Mouse IgG1, κ	HIB19	BV421	302233	Biolegend
IgG1 Isotype Control	Mouse IgG1, κ	MOPC-21	BV421	400157	Biolegend
