# Supplementary material for: Engineered receptors for soluble cellular communication and disease sensing
Source: Nature. 2024 Nov 14;638(8051):805–13. doi: 10.1038/s41586-024-08366-0 (PMC11839477; doi:10.1038/s41586-024-08366-0)
Supplement: Supplementary file 7 — List of recombinant soluble factors for all experiments described. [file 41586_2024_8366_MOESM7_ESM.xlsx]

## Sheet: Sheet1
Name	Species	Manufacturer	Catalog #	Reconstitution Buffer	Stock Concentration
TGF-β1	Human	R&D Systems	7754-BH-005	RB04	100 μg/mL
TGF-β2	Human	R&D Systems	302-B2-002	RB04	20 μg/mL
TGF-β3	Human	R&D Systems	243-B3-002	RB04	20 μg/mL
TGF-β1	Mouse	R&D Systems	7666-MB-005	RB04	50 μg/mL
TGF-β1 (Latent)	Human	R&D Systems	299-LT-005	N/A (sold as suspension)	Batch-specific
VEGF-α	Human	R&D Systems	293-VE-010	RB02	100 μg/mL
VEGF-α	Mouse	R&D Systems	493-MV-005	RB02	50 μg/mL
FGF-2	Human	R&D Systems	233-FB-010	RB02	100 μg/mL
IFN-γ	Human	BD Biosciences	BD-554617	Human album 10 mg/mL carrier	500 μg/mL
