# Supplementary material for: Engineered receptors for soluble cellular communication and disease sensing
Source: Nature. 2024 Nov 14;638(8051):805–13. doi: 10.1038/s41586-024-08366-0 (PMC11839477; doi:10.1038/s41586-024-08366-0)
Supplement: Supplementary file 8 — List of pharmacological compounds used in receptor inhibition experiments. [file 41586_2024_8366_MOESM8_ESM.xlsx]

## Sheet: Sheet1
Compound	Manufacturer	Catalog #	Working Concentration	Vehicle Concentration (% DMSO)
DAPT	Cell Signaling Technology, Inc.	15020S	10 μM	0.04
GI 254023X	Selleck Chemical Llc	S8660	10 μM	0.1
Chloroquine	Fisher Scientific	502029245	100 μM or 25 μM	0.2 or 0.05	Data collected for Natural Ligands heat map was at 100 μM while Synthetic Ligands experiment was performed at 25 μM.
