# Supplementary material for: Engineered receptors for soluble cellular communication and disease sensing
Source: Nature. 2024 Nov 14;638(8051):805–13. doi: 10.1038/s41586-024-08366-0 (PMC11839477; doi:10.1038/s41586-024-08366-0)
Supplement: Supplementary file 9 — Supplementary File 1: Jupyter Notebook code for image colocalization analysis and example image. [file 41586_2024_8366_MOESM9_ESM.zip]

Archive with 12 entries (10 files):
- Supplementary File 1/
- __MACOSX/._Supplementary File 1
- Supplementary File 1/.DS_Store
- __MACOSX/Supplementary File 1/._.DS_Store
- Supplementary File 1/images/
- __MACOSX/Supplementary File 1/._images
- Supplementary File 1/Pearson Analysis.ipynb
- __MACOSX/Supplementary File 1/._Pearson Analysis.ipynb
- Supplementary File 1/ReadMe.pdf
- __MACOSX/Supplementary File 1/._ReadMe.pdf
- Supplementary File 1/images/20230418_Synnotch_15min_A3_v1.nd2
- __MACOSX/Supplementary File 1/images/._20230418_Synnotch_15min_A3_v1.nd2
