# Supplementary material for: Engineered receptors for soluble cellular communication and disease sensing
Source: Nature. 2024 Nov 14;638(8051):805–13. doi: 10.1038/s41586-024-08366-0 (PMC11839477; doi:10.1038/s41586-024-08366-0)
Supplement: Supplementary file 9 — Supplementary File 1: Jupyter Notebook code for image colocalization analysis and example image. [file 41586_2024_8366_MOESM9_ESM.zip › Supplementary File 1/Pearson Analysis.ipynb]

# %% [code]
#Image Analysis Notebook
import pandas as pd
import numpy as np
import glob
import os
import math
from nd2reader import ND2Reader
import sys

import cv2
from skimage import io, segmentation, color, measure
from scipy.spatial.distance import pdist, squareform
from sklearn.cluster import DBSCAN

#Set up Paths to image files

directory = '/Downloads/'  # Change this to the path of the directory containing images in nd2 format

def file_list_in_directory(directory, str_to_look_for):
    print('Searching ' + directory)
    file_list = []
    search_pattern = os.path.join(directory, f"*{str_to_look_for}*")
    for file in glob.glob(search_pattern):
        file_list.append(file)
        print('Found file: ' + file)
    return file_list

print('Loading Files')

tif_files = file_list_in_directory(directory, 'nd2')

print('Found ' + str(len(tif_files)) + ' image files')


# %% [code]
#Functions used for image analysis

def average_intensity(image):
    average_intense = np.mean(image)
    return average_intense

def pearson_correlation_coefficient(image1,image2,threshold):  
    average1 = average_intensity(image1)
    average2 = average_intensity(image2)
    sum_image1 = 0
    sum_image2 = 0
    sum_nominator = 0
    
    for i in range(0, len(image1)):
        for j in range(0, len(image1[0])):
            #if image1[i][j] > threshold: # and image2[i][j] > threshold:
                sum_nominator = sum_nominator + ((image1[i][j]-average1)*(image2[i][j]-average2))

                sum_image1 = sum_image1 + (image1[i][j]-average1)**2
                sum_image2 = sum_image2 + (image2[i][j]-average2)**2

    denominator = math.sqrt(sum_image1*sum_image2)
    
    pcc = sum_nominator/denominator
    return pcc

def average_intensity_mask(image,mask):
    sum_intensity = []
    
    for i in range(0, len(image)):
        for j in range(0, len(image[0])):
            if mask[i][j] != 0:
                sum_intensity.append(image[i][j])
                
                
    average_intense = np.mean(sum_intensity)
    return average_intense

def pearson_correlation_coefficient_mask(image1,image2,threshold,mask):  
    average1 = average_intensity_mask(image1, mask)
    average2 = average_intensity_mask(image2, mask)
    sum_image1 = 0
    sum_image2 = 0
    sum_nominator = 0
    
    for i in range(0, len(image1)):
        for j in range(0, len(image1[0])):
            if mask[i][j] != 0:
            #if image1[i][j] > threshold: # and image2[i][j] > threshold:
                sum_nominator = sum_nominator + ((image1[i][j]-average1)*(image2[i][j]-average2))

                sum_image1 = sum_image1 + (image1[i][j]-average1)**2
                sum_image2 = sum_image2 + (image2[i][j]-average2)**2

    denominator = math.sqrt(sum_image1*sum_image2)
    
    pcc = sum_nominator/denominator
    return pcc


# %% [code]
#Data analysis on folder

csv_array = []

for i in range(0, len(tif_files)):
    print('Analyzing ' + tif_files[i] + ' - Please Wait.')
    with ND2Reader(tif_files[i]) as images:

            k=1
            img = images[2]

            threshold_value_2 = 38
            ret_2, thresh_2 = cv2.threshold(img, threshold_value_2, 255, cv2.THRESH_BINARY)

            thresh_2 = thresh_2.astype(np.uint8)

            contours, hierarchy = cv2.findContours(thresh_2, cv2.RETR_EXTERNAL, cv2.CHAIN_APPROX_SIMPLE)

        # Set the minimum contour area in pixels
            min_area = 1000

            mask2 = np.zeros_like(thresh_2) 
        # Filter out small contours
            filtered_contours = []
            for contour in contours:
                area = cv2.contourArea(contour)
                if area >= min_area:
                    filtered_contours.append(contour)

        # Define the color map for the clusters
            colors = np.random.randint(0, 255, size=(1000, 3), dtype=np.uint8)

            counter = 0

            for j, contour in enumerate(filtered_contours):

                counter = counter+1

                cv2.drawContours(img, [contour], -1, (0, 255, 0), 2)

                k =1


        # Create a mask from the contour
                cv2.drawContours(mask2, [contour], 0, 255, 2)
                cv2.fillPoly(mask2, pts=[contour], color=(255, 255, 255))
        # Extract the pixels from the grayscale image using the mask

            mask2 = mask2.astype(np.uint8)
            
            pixels = img[mask2 == 255]

            pcc_488_561 = pearson_correlation_coefficient_mask(images[0],images[1],100,mask2)
            pcc_488_640 = pearson_correlation_coefficient_mask(images[0],images[2],100,mask2)
            pcc_561_640 = pearson_correlation_coefficient_mask(images[1],images[2],100,mask2)
            pcc_name = tif_files[i]

            csv_array.append([pcc_name,pcc_488_561,pcc_488_640,pcc_561_640])
            print('%s 488_561: %s 488_640: %s 561_640: %s' %(pcc_name,pcc_488_561,pcc_488_640,pcc_561_640))

print('Finished analyzing images')

# %% [code]
#Write Pandas Dataframe csv file
d = {'Filename': [], 'Timepoint': [], 'Well': [], 'Number': [], 'Correlation: 488_561': [], 'Correlation: 488_640': [], 'Correlation: 561_640': []}

for i in range(0, len(csv_array)):
    d['Filename'].append(csv_array[i][0])
    d['Timepoint'].append(csv_array[i][0].split('/')[-1].split('Synnotch_')[-1].split('_')[0])
    d['Well'].append(csv_array[i][0].split('/')[-1].split('A')[-1].split('_')[0])
    d['Number'].append(csv_array[i][0].split('/')[-1].split('v')[-1].split('.')[0])
    d['Correlation: 488_561'].append(csv_array[i][1])
    d['Correlation: 488_640'].append(csv_array[i][2])
    d['Correlation: 561_640'].append(csv_array[i][3])

pandas_dataframe = pd.DataFrame(data=d)

output_file = '/home/thomschl/Papers/Synnotch/Supplementary File 1/Pearson.csv' # Change this to the path of the file in which you wish to record the summary correlation data.
pandas_dataframe.to_csv(output_file)
print('Wrote summary data to ' + output_file)

# %% [code]
