# Supplementary material for: Engineered receptors for soluble cellular communication and disease sensing
Source: Nature. 2024 Nov 14;638(8051):805–13. doi: 10.1038/s41586-024-08366-0 (PMC11839477; doi:10.1038/s41586-024-08366-0)
Supplement: Supplementary file 10 — Source Data Fig. 1–5 and Source Data Extended Data Fig. 1–5 [file 41586_2024_8366_MOESM10_ESM.xlsx]

## Sheet: Figure 1
Figure 1b
[TGF-β] (ng/mL)	SNIPR		synNotch		control
100	10650	10343	500	488	65.3	66.8
25	8541	8556	441	397	67.4	66.2
10	2786	2330	237	221	67	67.4
1	109	108	92.4	91.9	65.8	65.9
0	91.6	78.2	86.6	82.4	62.5	61.4
Figure 1c
[VEGF] (ng/mL)	SNIPR			synNotch			control
0	275	258	265	1094	1071	1183	145	144	143
25	2854	1900	2215	1392	1377	1310	155	143	144
50	5655	5098	5062	1596	1554	1525	188	142	143
75	6357	5696	5922	1671	1693	1585	262	143	146
100	6475	6823	6622	1637	1780	1708	156	142	143
Figure 1d
[FGF-2] (ng/mL)	HuGAL-F2 VHVL		HuGAL-F2 VLVH
0	592	546	149	160
1	631	598	190	191
10	1166	1124	637	636
25	1734	1803	1223	1213
50	2376	2457	2000	2234
100	4067	3690	3705	3295
[IFN-γ] (ng/mL)	IFN-γ SNIPR
0	102	119	103
1	112	114	119
10	743	726	829
100	2336	2313	2230
Figure 1e
[Ligand], nM	OrthoSNIPR			OrthoSynNotch
0.4	1.06818	1.05239	0.963513	1.0661	0.959244	0.82544
1.2	1.12209	1.21964	1.07424	0.991902	1.11881	0.834182
3.2	1.52034	1.37833	1.31508	1.27129	1.45546	1.25472
8.7	4.06359	3.54148	3.07207	1.13257	1.16555	0.906584
24	15.883	13.9489	12.5359	1.07511	0.835192	1.22464
66.1	29.004	28.5386	26.7983	1.39893	0.928429	0.949963
182	33.6401	31.0167	34.487	1.81184	2.09846	1.5617
500	29.1446	29.2014	30.9184	3.07597	2.82091	2.74894

## Sheet: Extended Data Figure 1
Extended Data Figure 1a
[TGF-β] (ng/mL)	4B9 vHvL			4B9 vLvH			G12 vHvL			G12 vLvH			A10 vHvL			A10 vLvH			Untransduced
0	183	181	184	184	189	186	160	162	162	163	165	159	209	205	203	978	965	931	160
1	501	481	478	441	417	505	747	707	704	265	256	252	571	565	536	1561	1474	1536	171
10	11528	9271	8850	5336	5551	7235	13206	12461	12080	1863	1920	1973	10526	10148	9670	5406	5530	5382	172
25	16203	17092	15583	10331	10089	10850	15607	15510	15754	2803	2657	2596	13228	12912	12334	6247	6557	6071	170
50	17735	18145	18176	11501	11771	12530	15633	16205	16444	2861	2868	2697	13717	14102	13247	6613	6735	6553	171
75	18436	18238	17874	12300	12995	12064	16260	15753	16599	2923	2950	2541	14137	14174	13900	6676	6972	6942	172
100	19292	19498	20252	12927	13008	13202	16494	16986	16466	2788	2724	2716	14047	13903	13928	6659	6957	6510	173
[VEGF] (ng/mL)	YADS2 vHvL			YADS2 vLvH			YADS3 vHvL			YADS3 vLvH			G6-23 vHvL			G6-23 vLvH			B20-4.1 vLvH
0	740	796		118	118		200	202		146	140		1792	1796		144	142		107
1	719	732		123	123		192	208		133	137		1711	1709		146	152		106
10	1081	1083		823	829		531	554		178	184		2825	2800		589	605		133
25	2077	2111		2294	2415		1358	1380		286	277		6563	6513		3826	3733		253
50	3805	3904		4553	4638		2386	2401		366	376		10775	10932		9696	9593		716
100	5890	5936		6455	6849		2898	2992		465	449		11652	12006		11752	12151		1774
Extended Data Figure 1b
[TGF-β] (ng/mL)	VP64		p65-GR		VPR		miniVPR
0	69.8		613		1648		1234
1	88.6	142	1079	1715	3292	3786	2111	2834
10	678	435	6819	5341	11476	12557	16075	15831
25	4195	3398	8591	8061	12755	12493	18334	18200
100	10772	11058	8136	8543	13480	12971	18708	19189
Extended Data Figure 1c
[Ligand] (ng/mL)	TGF SNIPR			TGF hmSNIPR			VEGF SNIPR			VEGF hmSNIPR			UTD
100	3949	3735	3988	11466	11596	12314	2831	3250	3258	13890	13399	13132	167	174	184
50	3594	3622	3678	11569	11339	11264	1747	1817	1902	9486	8870	8247
25	3314	3397	3268	10753	11752	11817	903	942	881	5218	4401	4052	171	178	181
10	2305	1783	1673	6528	6718	6962	373	382	402	1599	1509	1448
1	326	316	313	1318	1353	1329	216	225	232	595	590	573
0	279	280	268	1058	1024	946	219	226	225	367	407	340	148	152	151
Extended Data Figure 1d
[TGF-β] (ng/mL)	Donor 1			Donor 2			Donor 3
100	7018	6697	7002	8472	8164	8220	7514	7327	7891
75	6412	7107	6564	8767	8533	8103	7814	8014	7829
50	6352	6443	6065	7955	7619	7879	6890	7280	7241
25	5081	4987	4733	5792	6175	5795	6423	5770	6223
10	2487	2393	2278	2676	2722	2738	3364	2660	3136
5	1069	1100	1045	1051	1133	1030	1246	1289	1263
2.5	626	616	598	587	573	571	540	538	561
1	511	519	498	472	417	391	355	380	354
0	538	558	477	418	376	355	318	357	343
[VEGF] (ng/mL)	Donor 1			Donor 2			Donor 3
100	10631	10192	10511	6491	7035	7073	10619	10219	10827
75	9677	9739	9974	7032	7235	7205	9809	9766	10047
50	7726	7995	8283	6074	6360	6288	8139	7478	8292
25	3323	3612	3647	3359	3211	3231	3946	3854	4319
10	1262	1244	1242	1151	1170	1198	1434	1336	1425
5	838	842	780	771	756	757	963	911	794
2.5	752	721	706	669	675	684	853	796	732
1	692	651	650	594	651	627	728	714	672
0	753	656	577	577	654	589	716	717	598
Extended Data Figure 1e
	TGF SNIPR + TGF			TGF SNIPR + VEGF			VEGF SNIPR + VEGF			VEGF SNIPR + TGF
100 ng/mL	8472	8164	8220	380	371	336	6491	7035	7073	577	654	589
0 ng/mL	418	376	355	418	376	355	577	654	589	577	654	589
Extended Data Figure 1f
[TGF-β] (ng/mL)	Active			Latent heat-activated			Latent
0	488	458	445	488	458	445	488	458	445
1	688	814	709	553	598	566	535	529	544
10	2620	2429	2208	1768	1709	1788	505	555	539
25	5005	4707	4600	3232	3315	3101	552	564	536
50	8154	7677	7432	6224	5786	5667	577	568	571
100	8584	9003	9293	8111	7975	7943	658	656	637
Extended Figure 1g
[TGF-β] (ng/mL)	hTGFB1			hTGFB2			hTGFB3
0	6.76855	6.26236	6.30574	6.7107	6.65285	6.63839	6.40698	6.42145	6.49376
25	52.572	42.882	43.4894	23.2705	27.2622	28.0432	12.4958	12.9297	13.7974
50	90.1606	82.8858	81.6276	41.0018	44.7621	50.3881	21.6362	20.8842	22.9234
75	99.5035	95.3238	92.3589	65.5595	56.1009	55.0017	24.8469	24.9771	25.7147
100	101.109	94.9044	103.987	72.9933	61.1773	59.5719	30.5597	29.6052	29.7498

## Sheet: Figure 2
Figure 2b
Natural	DAPT			GI			Chloroquine			Control
TGF	1643	1806	1888	8401	7854	8218	2058	2117	2169	7821	7887	7087
VEGF	2104	2102	2054	9814	10077	9944	2179	2157	2087	10131	10891	9921
CD19	1293	1324	1304	5308	5638	5897	20250	21508	22336	22121	25318	25389
CD19 (SynNotch)	1609	1526	1551	1414	1591	1596	19588	19716	21890	13565	15438	15081
TRE3G (Dox)	955	1012	891	1159	1102	1115	1243	1193	1166	996	1009	946
Synthetic	DAPT			GI			Chloroquine
C1 SNIPR	0.0449	0.0473013	0.0486876	1.48095	1.48795	1.44525	0.130786	0.142295
C2 SNIPR	0.122745	0.125166	0.105536	0.998805	0.988331	0.927783	0.180494	0.198627	0.165868
C4 SNIPR	0.0579573	0.0553792	0.0556111	0.968635	1.05981	1.01454	0.122465	0.129412	0.111165
C6 SNIPR	0.0330347	0.0317176	0.0298414	1.00571	0.996266	0.929708	0.152359	0.176792	0.176103
Figure 2d
6 hours	24 hours
0.1	0.86
0.05	0.81
0.05	0.7
0.33	0.82
0.34	0.81
	0.82
	0.9
	0.88
	0.9
	0.78
	0.75
Figure 2e
15 minutes				24 hours
0.253426	0.09276	0.114929	0.245405	0.676892	0.596758	0.41695	0.582944
Figure 2f
[AP-1903] (nM)	Intracellular
0	390	448
0.0001	371	404
0.001	371	379
0.01	429	471
0.1	815	851
1	3499	3628
10	5222	5389
100	5408	5983
1000	5835	6147
10000	5136	5410

## Sheet: Extended Data Figure 2
Extended Data Figure 2a
[Cells], E3/mL	OrthoLigand (500 nM)
25	3944.64	3683.47	4133.6
50	4757.81	3964.59	5020.23
100	4475.96	4351.81	5013.11
200	3841.75	3997.03	4396.97
400	3288.29	3160.58	3615.97
800	3075.55	3177.7	3548.75
Extended Data Figure 2e
[Chloroquine] (μM)	Chloroquine		DMSO (Vehicle)
0			555	609
10	275	286	662	655
25	191	192	666	651
50	166	171	634	626
75	153	156	616	614
100	145	142	589	608
Extended Data Figure 2f
% DMSO	BFP MFI
0	1655	1735
0.01	1582	1730
0.02	1458	1679
0.04	1500	1690
0.1	1523	1559
0.2	1410	1501
0.5	1223	1252
1	951	992

## Sheet: Figure 3
Figure 3a
[Agonist], nM	C1 Inactive						C1						C2						C4						C6						C8
0.4	329.658	277.438		452.17	423.693	393.52	482.021	460.438	506.429	486.431	523.778	433.763	717.248	628.344		827.883	639.71	657.12	606.476	478.731	438.207	592.46	513.804	513.764	1251.7	1019.28	898.632	1087.07	952	918.984	819.231	768.713	747.01	805.581	634.724	781.998
1.2	344.576	428.037	354.473	423.132	441.61	451.54	595.237	467.208	489.18	463.258	487.62	480.751	965.448	873.677	632.755	1023.64	824.592	747.082	895.856	558.304	424.537	780.521	560.952	544.077	2290.51	1764.2	1030.03	2057.44	1139.2	930.175	1655.2	906.018	503.166	1323.17	679.942	624.283
3.2	295.922	339.965	356.997	375.914	324.223	387.475	506.886	514.212	516.671	862.359	4832.76	1110.22	1580.56	1712.71	1400.83	2213.18	1982.76	2022.27	1613.13	1528.42	1093.05	1586.66	1040.86	1129.42	4864.22	4491.7	3680	4857.6	3987.97	3160.02	4531.66	4125.14	3861.98	3871.72	2386.14	1781.12
8.7	291.28	484.544	307.894	0	321.235	330.86	872.56	782.497	595.624		11246.3	2816.47	2188.28	2229.27	2101.49	2951.25	3101.96	3051.57	2333.93	2038.01	2366.74	2749.2	1677.96	2363.62	7819.27		7617.02	8778.74	7795.05	8071.1	7356.8	6574.01	6859.71	8109.01	6018.44	6879.05
24	274.649	278.071		301.096	264.914	262.821	6212.21	5105.3	4206.73	5006.06	9842.95	5596.87	2165.27	2297.9		3176.36	3659.46	3435.38	2963.03	3465.71	3594.67	3624.47	3860.99	3695.95	9822.47	10754.7	10885.3	12179.4	14049.8	13162.1	9992.43		10151.2	12419.6	12932.8	12321.7
66.1	302.195	268.202		271.02	267.995	224.249	14798.3	13463.9	12227.8	8638.35	12763.8	9448	2884.49	2381.96	2519.25	3505.08	3878.17	3610.29	4291.34	4142.78	5154.71	5888.18	6809.13	6276.7	11674.2	11945.7	12392.7	14106.7	16214.8	15311	11819.5	12109.3	12108.1	15734.5	21702.4	12678.1
181.9	262.478	271.213	278.715	285.485	236.03	253.732	15201.9	15267.6	14858.6	9365.66	13856.1	9728.4	2534.6	2682.69	2848.1	3784.09	4221.81	4052.32	5988.6	6741.21	6911.41	7824.62	9195.61	8190.45	12334.7	12448.2	12923.4	14427.3	17527.5	16811.5	12036.2		13622.5	16223.4	18203.5	17844.3
500.1	271.95	270.491	246.775	262.089	245.63	243.116	14053	14731.5	13428.6	9560.36	11909.1	10717.2	3774.72	3218.03	3021.12	4330.62	4481.58	4396.93	6905.52	7844.2	7938.48	9207.27	10249.9	10390.2	12416.2	13508.4	13085.2	14411.9	17823.8	16610.5	11855.3	12863.4	13976	16505.3	19077.6	17760
Normalized
[Agonist], nM	C1 Inactive						C1						C2						C4						C6						C8
0.4	1.01959	0.9867	0.884196	0.917029	0.894826	0.931875	0.982827	1.01844	1.53131	1.10357	1.23462	0.878997	2.47096	1.89395	1.87792	2.03964	1.47587	1.47985	1.88595	1.53189	1.36919	1.35519	1.16268	1.23315	3.96207	3.3614	2.85153	2.85777	2.24621	2.15561	2.67863	2.40221	2.39978	1.89116	1.37345	1.79539
1.2	0.977406	0.897906	0.949786	0.930306	0.997151	1.02967	2.24405	1.36086	1.22391	1.17389	1.04478	1.02016	3.1179	2.95253	2.21162	2.48737	2.00658	1.81744	2.42659	1.75498	1.37748	1.88955	1.44036	1.22046	7.20081	5.52968	3.53797	5.05306	2.78185	2.213	5.25984	2.82533	1.65392	3.36593	1.63579	1.49107
3.2	0.767489	0.87339	0.821266	0.74356	0.847463	1.06849	7.14256	5.89551	4.0858	2.2283	12.5328	2.89145	5.42813	5.87371	5.24656	5.55483	5.05829	5.09639	5.51218	5.22174	3.60839	4.07155	2.53149	2.84838	14.9338	14.7884	11.2532	12.6853	9.87554	7.59351	14.1595	13.4086	12.2829	10.012	5.95623	4.41424
8.7	0.653747	0.664153	0.631002	0.742545	0.753544	0.889137	5.44827	10.5425	9.41515	10.5885	25.7255	7.14326	7.39502	7.53943	7.27016	7.62123	7.7268	7.90585	7.73545	8.50395	8.37647	6.98409	5.15545	5.90896	23.7516		24.6988	21.8143	18.8209	19.5304	22.5852	23.056	22.5506	19.7433	15.345	16.4683
24	0.589536	0.506562	0.475106	0.721468	0.743622	0.553568	9.04388	10.1787	9.55634	12.7642	23.2241	13.9933	6.91482	7.35642	7.88549	8.43909	9.40497	8.71703	10.8381	12.2304	12.3503	10.1813	10.0192	9.13756	29.6978	34.1579	34.4578	30.6702	33.3072	30.8935	30.5501		31.9598	30.4121	31.1975	29.0752
66.1	0.467736	0.47746	0.420068	0.777533	0.705909		17.4695	17.7098	19.3122	20.7831	29.9021	22.662	7.51098	7.85313	8.68215	8.97091	9.66159	9.02967	16.3254	16.8749	17.099	15.2083	17.0482	15.423	34.1313	38.304	38.4227	33.4432	37.8606	34.7872	33.7958	36.6837	37.2932	36.2497	39.1615	35.8998
181.9	0.544398	0.406225	0.449488	0.594828	0.664296	0.694923	21.5312	20.7547	23.4388	22.4549	31.8617	22.5634	8.18858	8.54728	10.502	9.77348	10.8696	9.92263	18.782	22.0383	22.3665	19.9933	22.6429	19.3051	35.4309	39.1995	40.2298	33.7344	39.9919	35.9012	34.1518		41.2975	38.0628	41.9031	38.6177
500.1	0.513986	0.429869	0.443991	0.680801	0.66022	0.589141	22.1928	22.8908	22.984	22.937	28.2803	24.2777	10.0439	10.36	10.5599	10.5633	11.7246	10.5637	21.1134	25.4339	25.6279	23.1148	25.0295	23.5849	36.128	40.4381	39.8082	33.8578	40.6011	36.1743	35.082	39.3645	41.9851	38.4058	42.9987	38.6584
Figure 3b
See Extended Data Figure 3a
Figure 3c
[Blocker], nM	PseudoC2 + Tuner			PseudoC2 + Control
0	24.7104	25.7202	22.0656	25.7202	24.7104	22.0656
7.81	22.5396	23.2317	20.1275	27.3216	28.2895	26.8485
15.625	17.4912	17.9307	12.3322	26.2665	25.6171	25.1644
31.25	12.1279	15.1051	8.48176	26.0363	26.2238	25.557
62.5	10.9239	9.22648	6.22209	25.5874	25.6476	25.6687
125	11.8285	12.5679	8.80666	26.4698	25.6013	25.0022
250	10.6694	9.97183	9.2163	27.4712	26.467	25.0685
500	11.9233	11.9824	11.5547	34.7829	30.0798	28.1528
Figure 3d
[Ligand] (nM)	orthoLigand4			orthoLigand5
0	1935	2072	1830	576	545	545
5	2216	2120	2211	1495	1322	1290
25	3224	3896	3769	2968	2835	3519
100	6461	6198	6186	4258	4173	4115
200	7187	6975	7192	4322	4345	4445
Figure 3f
secreted ligand			secreted IGF-EndoTag1			no ligand control
3611.62	3742.43	3817.01	9186.72	8706.41	9375.75	866.958	872.64	758.52

## Sheet: Extended Data Figure 3
Extended Data Figure 3a
	orthoLigand 1						orthoLigand 2						orthoLigand 3						orthoLigand 4						orthoLigand 5						No Ligand
OrthoSNIPR1	19965	20679	16095				3999	3622	2873				4283	3852	2985				4777	4276	3150				4516	3943	2909	5085	5801	5595	5736	5294	5138
OrthoSNIPR2	3423	3913	3909				4116	3601	3409				2647	2359	2109				2648	2468	2365				2655	2364	2181	4201	3885	3850	4241	3845	4593
OrthoSNIPR3	4359	4220	4164				4297	3925	3387				7188	7219	5859				4415	4028	3391				4251	4065	3414	4464	4159	4468	4661	4085	4138
OrthoSNIPR4	6733	7271	6843				5612	5557	4230				5779	5842	4753				22380	21386	20470				18708	18952	16991	14648	15996	16681	5747	6216	6110
OrthoSNIPR5	3526	3390	3623				3028	3035	2777				5568	4020	3177				7608	7689	6323				29748	29520	27355	40828	41268	40263	3632	3519	3704
Extended Data Figure 3b
	Baseline			+ Ligand
OrthoSNIPR	4.23513	4.40593	3.92537	223.139	237.761	234.621
Ortho-hmSNIPR	11.0554	11.3861	11.0931	735.695	738.093	742.006

## Sheet: Figure 4
Figure 4b
	TGF SNIPR Activation					[TGF-B] (ng/mL)
A375	564	715	800		A375	4.0089	3.25583
A549	1035	929	1083		A549	4.2486	4.02675
M28	446	356	433		M28	1.61565	1.4829
Caco-2	820	712	783		CACO-2	1.79719
0 ng/mL	165	173	170		T cells	0.00225	0
10 ng/mL	1900	1891	1870
Figure 4c
	VEGF SNIPR Activation					[VEGF] (ng/mL)
A375	2899	3467	3282		A375	4.0441	4.90513
A549	6491	7024	6095		A549	1.14508	1.24314
M28	1524	1361	1087		M28	6.49334	6.26279
Caco-2	2437	1970	1867		CACO-2	1.29478	1.02531
0 ng/mL	275	288	263		T cells	0.114925	0.117065
10 ng/mL	1307	1248	1221
Figure 4d
	VEGF SNIPR Activation
A375	2852	3224	2916
A549	929	1014	860
M28	2561	2517	2662
CACO-2	1354	959	1050
0 ng/mL	563	514	540
10 ng/mL	2152	1651	1620
Figure 4e
TGF SNIPR	+ Blocker			- Blocker
A549 co-culture	835	758	779	2566	2856	2734
10 ng/mL TGFβ	718	775	761	3487	3492	3394
VEGF SNIPR	+ Bevacizumab			- Bevacizumab
A549 co-culture	2260	2845	2536	14376	14709	15031
10 ng/mL TGFβ	935	922	938	2974	2982	3082
Figure 4f	Mean (count / FOV)			StDev (Count / FOV)
Time (h)	hmSNIPR	Constitutive CAR	Untransduced	hmSNIPR	Constitutive CAR	Untransduced
0	5727	6004	5702.83	123.636	88.1022	386.635
6	5965.33	6211.83	5961.83	115.348	83.2007	372.429
12	6282.17	6178.17	6544.17	123.245	113.12	357.431
18	6550	5662.33	7153	100.763	127.883	346.517
24	6451	4304.5	7658.17	122.81	134.287	300.308
30	5906.33	3043.83	8009.67	136.811	98.9624	278.812
36	5045.17	2203.33	8317.67	184.493	85.5078	216.219
42	4048.67	1647.17	8463	185.078	66.8363	202.084
48	3117.67	1288.67	8463	171.438	63.0337	160.629
54	2354.5	1046.83	8437.33	158.768	47.7531	139.121
60	1774.5	869.5	8360	128.829	42.0109	145.192
66	1405.17	723	8332.17	105.5	40.459	145.874
72	1157	603.833	8206.67	93.6223	38.543	117.753
78	987.833	498.833	8070.83	83.1935	35.1192	113.447
90	786.833	330.667	7921.83	75.2407	32.1037	89.4909
96	718.5	265	7831.67	70.1055	29.7277	94.4326
102	662.333	217.667	7725.67	71.5121	26.1121	112.271
108	612.5	174	7670.33	76.2394	19.3787	97.4617
114	580.167	141.167	7646.33	77.6155	19.3415	91.3147
120	557.333	115.333	7631	72.5863	15.6603	106.321
126	529.5	95.8333	7595.83	73.2328	13.5731	86.3108
132	498.833	74.8333	7602.83	71.9747	10.2775	88.2147
138	471.167	66	7597.5	71.0054	9.38083	76.4237
144	450.333	56.8333	7615.83	69.5709	7.39557	71.7581
150	433.167	46.8333	7608.17	68.7611	6.14501	75.3177
156	412.333	43.6667	7627.83	66.8738	6.46357	76.314
162	398.333	37.3333	7579.83	64.093	4.2947	74.7223
168	382.167	31	7591.67	63.1624	2.46306	78.8901
174	370.333	26.5	7595.83	62.0589	3.29393	82.4999
180	358.833	21.8333	7606	58.7052	3.77197	95.6664
186	342.833	17.3333	7594.83	59.3635	1.90904	104.768
192	336.833	15.5	7596.67	62.6852	3.01938	106.471
198	324.333	15.6667	7573.67	62.1486	3.42215	113.079
204	308.5	14.6667	7581	59.6941	3.67575	97.5531
210	299.333	12.8333	7582.5	60.441	3.30067	118.672
216	281	11.5	7565.33	58.9898	2.21736	129.318
222	270	9.66667	7514.5	57.8659	1.68655	125.439
228	260.833	9.16667	7486.67	58.8158	1.55813	127.406
234	239.5	8.66667	7431.67	58.0303	1.3581	127.301
240	232.833	7.83333	7448.33	56.9499	1.85143	129.006
246	220.833	5.5	7410	55.2192	1.05672	140.986
252	211.833	4.16667	7403.17	52.7266	0.872417	142.382
258	205.667	4	7380.67	49.723	0.68313	147.77
264	191.667	3.83333	7343.33	49.4602	1.01379	147.014
270	185.667	3.16667	7308.17	47.9212	1.13774	141.214
276	178.5	2	7274.17	45.2252	0.856349	153.89
282	176.5	1.33333	7245.83	45.5044	0.333333	134.702
288	171.667	2	7207.5	43.7109	0.730297	148.016
294	167.667	1.16667	7151.17	43.9308	0.477261	152.274
300	163.833	1.16667	7102.33	42.5812	0.477261	152.974
306	161	1	7068.33	43.198	0.447214	150.773
Figure 4g	Mean (count / FOV)			StErr (Count / FOV)
Time (h)	SNIPR	Constitutive CAR	Untransduced	hmSNIPR	Constitutive CAR	Untransduced
0	6110.17	6004	5702.83	52.9273	88.1022	386.635
6	6271.67	6211.83	5961.83	46.0895	83.2007	372.429
12	6582.5	6178.17	6544.17	61.779	113.12	357.431
18	6982.5	5662.33	7153	62.9411	127.883	346.517
24	6844.83	4304.5	7658.17	67.1324	134.287	300.308
30	6094.5	3043.83	8009.67	71.9179	98.9624	278.812
36	5226.67	2203.33	8317.67	84.2	85.5078	216.219
42	4320	1647.17	8463	106.466	66.8363	202.084
48	3529.67	1288.67	8463	135.535	63.0337	160.629
54	2886.5	1046.83	8437.33	135.616	47.7531	139.121
60	2368.67	869.5	8360	139.661	42.0109	145.192
66	2011.33	723	8332.17	132.195	40.459	145.874
72	1731.17	603.833	8206.67	125.411	38.543	117.753
78	1553.17	498.833	8070.83	112.589	35.1192	113.447
90	1311.83	330.667	7921.83	94.5972	32.1037	89.4909
96	1235.5	265	7831.67	91.8237	29.7277	94.4326
102	1166.5	217.667	7725.67	90.3455	26.1121	112.271
108	1115.5	174	7670.33	87.4409	19.3787	97.4617
114	1072	141.167	7646.33	82.3396	19.3415	91.3147
120	1048.5	115.333	7631	82.5129	15.6603	106.321
126	1012.33	95.8333	7595.83	77.9079	13.5731	86.3108
132	979	74.8333	7602.83	77.1794	10.2775	88.2147
138	947.167	66	7597.5	76.4284	9.38083	76.4237
144	907.333	56.8333	7615.83	65.924	7.39557	71.7581
150	882.833	46.8333	7608.17	64.8277	6.14501	75.3177
156	849	43.6667	7627.83	60.663	6.46357	76.314
162	819.167	37.3333	7579.83	60.4585	4.2947	74.7223
168	777.167	31	7591.67	58.3789	2.46306	78.8901
174	750	26.5	7595.83	60.2799	3.29393	82.4999
180	725.5	21.8333	7606	59.66	3.77197	95.6664
186	693.167	17.3333	7594.83	58.4519	1.90904	104.768
192	667.167	15.5	7596.67	59.5804	3.01938	106.471
198	644.833	15.6667	7573.67	58.9528	3.42215	113.079
204	619.333	14.6667	7581	57.4158	3.67575	97.5531
210	588.5	12.8333	7582.5	56.7872	3.30067	118.672
216	564.5	11.5	7565.33	57.5336	2.21736	129.318
222	542.5	9.66667	7514.5	55.5738	1.68655	125.439
228	518.333	9.16667	7486.67	52.3302	1.55813	127.406
234	495.833	8.66667	7431.67	49.3467	1.3581	127.301
240	479.5	7.83333	7448.33	49.1899	1.85143	129.006
246	456.5	5.5	7410	50.622	1.05672	140.986
252	439.333	4.16667	7403.17	49.1017	0.872417	142.382
258	417.833	4	7380.67	46.9499	0.68313	147.77
264	403.333	3.83333	7343.33	47.9803	1.01379	147.014
270	387.667	3.16667	7308.17	48.2236	1.13774	141.214
276	374.5	2	7274.17	49.1581	0.856349	153.89
282	360	1.33333	7245.83	49.5251	0.333333	134.702
288	344.833	2	7207.5	48.5959	0.730297	148.016
294	328.833	1.16667	7151.17	45.6898	0.477261	152.274
300	311.833	1.16667	7102.33	45.7889	0.477261	152.974
306	302.5	1	7068.33	44.6988	0.447214	150.773

## Sheet: Extended Data Figure 4
Extended Data Figure 4a
TGFβ	TGFβ-1	TGFβ-2	TGFβ-3			VEGF-A	VEGF-B	VEGF-C
A375	3.44776	1.64891	0.00705		A549	4.56845	0.23445	0.00032
A549	4.40336	0.17392	0.00198		M28	16.1376	0.03395	0.00032
M28	1.3286	0.16456	0.00313
Caco-2	1.40745	3.3217	0.01037
Extended Data Figure 4c
[Ligand] (ng/mL)	(TGF) SNIPR			(VEGF) SNIPR
0	72.1	79.3	90.6	60.6	61.2	65.3
25	1346	1617	1571	1616	1575	1609
50	3494	3414	3523	4577	3451	3168
75	3891	4071	4243	4250	4107	3683
100	4655	4466	4669	4350	4214	4382
Extended Data Figure 4d
	Mean (count / FOV)						StErr (Count / FOV)
Time (h)	HER2 4D5-8	HMW-MAA 225.28	CD70 8G1	IL13RA2 Zetakine	B7-H3 MGA271	Untransduced	HER2 4D5-8	HMW-MAA 225.28	CD70 8G1	IL13RA2 Zetakine	B7-H3 MGA271	Untransduced
0	3287.11	3935.78	3049.44	3121.89	3404	3732.89	145.929	193.065	342.054	353.981	181.052	329.51
4	3646	4341.67	3426.11	3445.33	3820.11	4120	146.204	184.36	348.544	400.132	195.306	329.064
8	4052.67	4766	3833.33	3919.11	4293.22	4511.67	146.116	198.87	395.846	396.771	211.664	336.649
12	4474	5232.22	4291.44	4416.33	4863.33	5061.78	138.351	201.061	376.156	431.088	211.704	360.036
16	5138.78	5893.78	4888.78	4947.33	5325.33	5719.78	152.386	209.011	418.031	445.258	210.356	384.095
20	5810.44	6551	5482.44	5553.89	5868.44	6398.89	154.06	203.25	426.822	472.231	203.973	398.267
24	6365.22	7407.33	6279.67	6021.89	6391.56	7230.11	171.177	206.996	458.048	499.227	190.57	443.819
28	6579.44	7933.67	6836.67	6356.33	6504.78	7919.22	160.228	173.979	445.643	531.573	179.991	423.189
32	6641.89	8193.44	7135.67	6516.44	6984.22	8297.33	163.915	170.075	430.002	509.696	227.911	385.469
36	6392.33	8152.33	7146.56	6379	6568.78	8402.78	160.144	148.061	448.267	484.361	217.415	343.274
40	6292.78	8231.67	7156.44	6259.67	6590.89	8446	127.102	96.2508	421.844	486.696	194.943	307.988
44	6239.78	8137.56	7089.11	6103.67	6430.56	8384.22	140.819	98.8412	387.148	467.153	208.12	265.783
48	5939.44	7921.56	6934.89	5927.11	6049.44	8247.22	136.259	103.06	386.478	475.574	224.056	235.567
52	5767.44	7634.67	6821	5782.56	5979	8020.33	128.415	105.428	407.177	445.457	248.192	235.896
56	5463.33	7415.22	6770.56	5428.78	5188.56	7930.11	163.164	149.192	346.665	500.777	156.975	193.072
60	5273.67	6842.89	6387	5325.89	5484.22	7756.33	110.433	346.382	353.431	438.841	208.669	214.31
64	4893.33	6959.67	6296.33	5162.56	5188.67	7526.33	145.778	163.766	440.822	416.988	224.969	178.533
68	4783.33	6993.89	6370	4719	4600.56	7529.89	144.207	161.875	340.928	451.669	153.137	190.456
72	4546.67	6756.33	6036.78	4614.89	4909.11	7382.22	86.7131	252.006	405.541	375.297	206.074	178.742
76	4379.33	7094.22	5940.56	4141.11	4653.78	7461.67	91.0584	111.632	355.748	480.501	205.556	190.345
80	3955.11	6893.78	5880.67	4260.89	4068.78	7419.11	171.862	125.984	367.401	408.756	178.149	204.632
84	3989.11	6385.89	5677.78	4328.67	4288.78	7094.22	147.274	138.244	414.613	395.523	190.506	247.273
88	3884.33	6203.89	5700.56	4098.22	4196.56	6890.33	108.328	173.818	397.148	356.245	200.553	181.146
92	3964.78	6388.11	5790.89	4159	4263.11	6946.67	108.157	132.078	330.327	365.659	193.311	230.67
96	3737.11	6361	5665.44	3810	3804.56	7108.22	121.329	153.024	309.435	403.288	188.414	173.64
100	3524.33	6103.33	5190.33	3826.67	4013.78	6899	138.639	175.317	418.14	358.135	211.159	193.398
104	3559.56	5484.78	5018.11	3816.56	3904.33	6758.11	103.885	679.111	369.58	355.275	208.693	231.686
108	3479	6225.33	5077.78	3807.11	3671.89	6777.56	80.3276	164.193	330.013	367.495	220.3	220.464
112	3342.67	6144.11	5141.56	3714.56	3507.44	6781.78	110.307	162.977	312.106	382.785	212.911	229.872
116	3308.78	5859.11	4440.56	3557.33	3348.89	6741.67	123.934	219.969	544.484	358.633	210.216	222.451
120	3248.67	5594.56	4928.56	3613.44	3630.11	6516.33	107.891	180.59	382.389	336.969	185.241	243.341
124	3235.56	5825.89	5005.11	3490.67	3266.22	6659.22	93.0563	185.38	307.095	363.957	172.628	238.036
128	3173.89	5679.56	4741.56	3480.56	3515	6492.89	77.7218	190.9	375.859	327.937	187.098	252.222
132	3072.67	5058.44	4869.44	3391.22	3164.67	6597.11	101.898	639.144	354.042	366.559	170.354	235.658
136	2976	5657.22	4892.33	3414.78	3464.56	6372.78	105.36	183.394	340.478	329.572	187.963	285.605
140	2987.22	5407.44	4828.11	3264.33	3096.56	6319.56	88.3273	195.954	340.575	339.274	175.644	286.294
144	2897.78	5525.78	4636.89	3233.44	3237.22	6126.22	105.394	198.97	364.611	314.837	180.771	255.619
148	2803.56	5551.89	4673.78	3173.78	2986.33	6314.89	81.2296	181.583	312.518	327.306	192.206	270.137
152	2796.67	5424.89	4586.33	3106.78	3065	6168.33	88.3632	174.029	367.818	323.357	166.703	280.891
156	2769.44	5479	4728.67	3077.56	2880.67	6248.22	85.8659	190.145	324.229	309.685	156.548	273.078
160	2699.56	5196.67	4591	2947.11	2974.78	5249.11	85.4067	190.056	328.711	310.031	171.923	665.209
164	2615.33	4823.44	4509.44	2906.78	2937.78	5985.22	95.6584	608.454	363.107	288.585	164.884	305.325
168	2533.78	4964.78	4414.44	2866	2805.56	5334.33	92.2388	522.364	353.62	290.714	173.182	666.213
172	2486	5361.11	4467.89	2812	2626.11	6057.78	81.1843	171.148	320.452	303.891	149.113	276.42
176	2415.56	5226.33	4391.44	2803.33	2785.89	5929.11	80.4909	186.274	350.41	280.446	158.484	292.388
180	2378.33	5263.56	4466.22	2790.33	2598.11	5983	80.474	181.343	317.527	280.339	156.527	310.81
184	2425.89	5187	4453.22	2700.67	2572.67	6016.11	86.7061	196.756	309.655	283.438	153.298	295.102
188	2337	5094.11	4306.56	2657.56	2639.44	5876	94.5442	189.819	346.462	266.541	163.926	289.219
192	2217.89	5230.89	4261.67	2642.22	2583.56	5931.56	85.8282	186.252	329.363	262.969	155.655	295.705
196	2199.78	5219.78	4282.33	2580.89	2397.33	5993.67	70.5923	187.529	307.147	268.67	158.686	288.797
200	2213.44	5071.11	4246.11	2554.56	2421.44	5908.11	75.6269	195.839	332.728	257.523	144.832	304.873
204	2134.78	4966.89	4162.11	2503	2430	5796.44	76.9005	191.182	326.89	247.133	143.367	290.706
208	2052.78	5002.33	4177.44	2461.89	2398.33	5766	81.0701	189.981	315.092	235.761	145.228	303.634
212	2065.22	4946.89	4118.67	2415.67	2296.89	5756	72.4505	192.573	308.614	234.752	142.404	298.258
216	2002.56	4922.33	4092.22	2357.67	2260.11	5734.89	70.8957	189.212	306.641	230.614	140.767	295.741
220	1981.78	4865.78	4050.89	2329.22	2169.56	5701.44	66.4452	187.102	296.928	228.107	138.31	293.037
224	1945.44	4784.89	4010.89	2274.89	2092.89	5700.78	61.7819	196.344	291.521	233.069	124.962	299.643
228	1898.22	4704.67	3975.67	2228.11	2076.11	5625.56	62.87	198.405	293.259	228.402	129.056	307.522
232	1835.56	4638.44	3928.22	2165.78	2033.11	5593.22	67.2336	204.186	296.455	222.494	123.082	297.073
236	1806.67	4566	3877.22	2124.11	1967.22	5532.22	64.0588	203.287	290.813	216.975	110.319	307.432
240	1771.11	4481.22	3847.56	2091.44	1921.11	5460.22	61.4866	206.189	288.083	213.825	116.723	307.095
244	1716	4440.89	3807	2045	1889	5408.78	60.432	214.612	286.733	204.273	118.124	301.96
248	1691.44	4407.89	3765.89	2007	1859.22	5360.33	62.8661	204.043	283.918	198.516	113.599	296.383
252	1634.78	4360.11	3716.56	1961.56	1823.44	5334.89	67.1106	216.899	273.674	201.283	113.986	293.707
256	1615.33	4276	3670.33	1919.89	1749.67	5265.11	66.3059	208.887	271.29	196.858	110.621	300.621
260	1584.22	4223.22	3619.56	1880.11	1740	5223.89	62.5843	213.117	268.961	192.88	110.927	289.04
Extended Data Figure 4f
	Mean (count / FOV)				StErr (Count / FOV)
Time (h)	TGF-B SNIPR	TGF-B hmSNIPR	Constitutive CAR	Untransduced	TGF-B SNIPR	TGF-B hmSNIPR	Constitutive CAR	Untransduced
0	1691.67	1584.33	1561.89	1391.67	394.816	385.141	372.458	353.445
4	1916.78	1799.44	1318.56	1596	427.513	426.479	368.325	393.695
8	2162.78	2025.44	755	1794.33	461.89	472.424	133.649	403.806
12	2430.33	2257.33	655.444	2049.56	510.778	527.594	145.233	446.58
16	2778.89	2518.22	538.889	2364.67	580.437	602.681	133.762	493.466
20	3112	2744.44	366.445	2744.89	629.519	662.196	86.2769	540.337
24	3608.33	2901.33	282.667	3306.67	731.145	737.596	74.2174	627.616
28	3824	2834.33	201	3435.11	738.982	778.585	50.7945	475.596
32	3857	2550.22	146.444	3856.11	709.942	771.798	34.9361	512.911
36	3802.11	2292	115.778	4177.22	672.801	729.218	27.2966	519.524
40	3743.44	2026.33	91.8889	4413.33	658.486	660.971	19.353	520.283
44	3534.44	1842.44	70.5556	4490.56	626.51	636.076	15.934	460.132
48	3426.11	1666.89	62.7778	4655.78	599.028	557.182	12.7865	510.352
52	3204	1522	45.7778	4647.11	567.244	537.475	7.87009	487.5
56	3024.33	1379.44	42.5556	4592.33	530.21	480.209	8.12765	482.602
60	2810.22	1283	35.3333	4592.78	505.996	467.091	5.7494	473.245
64	2646	1131.56	35.3333	4513.11	468.486	398.35	6.51494	480.273
68	2491.67	1061.78	32.1111	4551.33	434.461	362.514	4.94257	503.275
72	2361.89	980.667	27.4444	4484.78	409.412	349.376	4.89078	522.619
76	2204.89	889	25.8889	4352.89	397.684	320.997	3.65697	489.498
80	2061.78	755	23.3333	4331.78	357.39	269.393	3.73423	485.739
84	1967.89	702.889	20.1111	4292.44	344.128	241.787	2.76609	493.582
88	1946.11	628.889	20.6667	4294.11	340.3	211.961	2.34521	509.437
92	1848	593.222	20.2222	4309.44	328.782	191.76	2.32007	536.932
96	1778.22	548.667	21.2222	4319	308.527	174.931	2.63933	542.833
100	1668.11	497.222	21.1111	4347.11	290.841	161.886	2.15022	561.632
104	1653.11	481.222	19.3333	4381.89	283.368	157.698	2.01384	560.131
108	1583.56	439.445	18.4444	4438.67	272.171	145.027	2.87282	557.667
112	1548.22	395.111	17.1111	4482.56	260.947	125.978	2.01001	572.278
116	1534	357.555	18.1111	4553.22	265.978	120.626	2.30606	581.811
120	1488.56	302	15.6667	4654.56	256.559	107.783	2.09497	587.65
124	1441.22	289.555	14.5556	4704.44	243.324	104.269	2.27981	574.227
128	1419	264.889	14	4772.89	240.494	96.4973	2.3094	591.658
132	1373.56	246.222	13.2222	4801.89	230.894	91.4578	1.92049	601.724
136	1344.78	230.889	12.3333	4866.89	222.42	85.2111	2.29129	596.374
140	1337	217.333	11.4444	4926.67	229.762	77.6416	2.19286	614.749
144	1297.44	198.444	10.1111	4977.44	223.495	75.8674	1.71953	619.238
148	1249.67	204.556	10.5556	5026.67	213.418	71.614	1.47301	620.593
152	1167	172.222	10.5556	4959.89	201.483	64.9018	2.07573	582.714
156	1181.33	171.667	8.11111	5076.44	205.021	62.9914	1.53156	618.367
160	1122.89	174.222	8.11111	5172.33	191.544	61.502	1.36874	660.596
164	1105	161.111	8	5203.67	186.757	58.5606	1.44338	663.251
168	1067.89	163.778	8	5275.33	180.487	61.0857	1.47196	671.094
172	1081.78	147.778	7.22222	5342.78	181.626	51.2328	1.40216	672.961
176	1084.56	127.667	7.22222	5389.67	181.527	46.4046	1.32054	679.918
180	1038.11	116.222	6.88889	5376	177.957	38.5778	1.09854	648.998
184	999	123.444	6.33333	5360.11	168.293	46.9802	0.942809	670.766
188	1014.11	122.444	6.44444	5520.33	168.75	40.9563	1.42508	648.726
192	964.333	113.778	5.66667	5509.22	149.695	39.7635	1.14261	645.405
196	974.667	105.556	5.77778	5550.89	153.586	39.1617	1.36196	645.21
200	926.667	103.111	6.44444	5571	147.857	39.9223	1.62542	656.708
204	915.778	102.889	4.77778	5590.33	137.785	35.7524	1.09008	652.66
208	892.444	93.4444	4.22222	5553.33	146.363	33.8719	0.968644	631.946
212	871.556	90.4444	5	5582.33	131.24	36.6038	1.16667	646.485
216	897.444	80.7778	4.22222	5598.11	137.061	29.1365	0.968644	639.387
220	827.333	70.5556	4.55556	5677.22	114.102	28.894	1.2814	648.072
224	832.778	85.8889	3.44444	5603.44	123.865	36.3881	0.959038	638.361
228	820	60	3.88889	5596.89	118.622	25.4242	0.904379	622.415
260	708	60.1111	1.77778	5695.22	99.0677	22.7318	0.571979	580.901
Extended Data Figure 4g
	Mean (count / FOV)			StErr (Count / FOV)
Time (h)	VEGF SNIPR	Constitutive CAR	Untransduced	VEGF SNIPR	Constitutive CAR	Untransduced
0	6113	6110.83	5517.33	266.053	340.55	212.071
6	6694.17	7012.5	6201.67	244.411	376.565	204.973
12	7673.5	6874.5	6860.17	253.407	380.18	161.322
18	8718.5	4866	7536.5	246.22	364.986	133.787
24	8644.33	3517.67	8244.33	135.003	295.174	111.146
30	7925	2953.5	8741.83	106.733	241.205	89.9983
36	7208.17	2492.83	8825	73.9921	244.496	104.215
42	6630.17	1946.33	8584.67	101.505	193.593	139.136
48	6251.17	1933.5	8691.33	134.917	212.479	141.795
54	5505.33	1602.33	8303.5	119.186	188.5	163.496
60	4867.83	1321	8011	126.172	147.029	194.539
66	4387.67	1143	7759.17	135.242	106.879	167.168
72	3925	963.833	7651.5	167.462	87.7243	185.124
78	3559.5	817.5	7433.83	141.143	67.1331	223.693
90	2964.5	654.333	7123.17	147.102	62.9961	205.161
96	2730	559.333	7155.67	137.587	51.7144	265.975
102	2460.33	473	6921	140.387	42.1094	162.213
108	2246.67	417.667	6914.83	135.87	32.8549	215.003
114	2094.33	367.333	6716.83	133.391	34.4903	203.275
120	1994.5	343.667	6689.83	125.784	33.035	206.255
126	1778.67	273.333	6700.5	116.849	31.168	248.665
132	1621.17	221	6687.67	117.484	18.5616	266.655
138	1492.5	203	6604.33	125.053	12.0637	259.609
144	1485.17	207.167	6709.17	136.681	18.0063	264.075
150	1287.5	169.833	6631.83	121.905	13.8574	259.547
156	1198.67	134.333	6642.83	122.926	12.3738	269.818
162	1076	129.167	6604.67	129.191	12.8099	285.277
168	990.667	115.167	6465.67	125.427	10.3454	230.853
174	898.833	104.167	6561.33	112.197	10.4289	255.399
180	829.167	88.8333	6471.33	108.008	6.38444	269.741
186	754	77.6667	6429.67	101.157	8.58552	227.299
192	684.5	66.5	6344.5	100.151	6.70199	214.705
198	625.833	55.5	6341.17	95.4105	6.5	226.27
204	582.167	49.3333	6330.67	86.7266	4.88308	240.72
210	530.5	42.5	6089.5	79.2678	2.66771	188.574
216	464.833	39.1667	6182.33	81.2771	6.24722	210.306
222	417.167	26.6667	5868	72.2161	3.32332	170.17
228	366.167	23.5	5742.5	69.1739	2.81366	178.844
234	341	19.6667	5772.83	65.237	2.60342	198.975
240	300.833	17.1667	5653	60.1162	2.08833	218.523
246	284.5	14.5	5642.83	55.1584	2.34876	191.765
252	239	13	5514.5	56.2737	2.19089	162.876
258	220.667	11.3333	5506.17	50.6193	1.56347	192.501
264	198.5	9.5	5441.5	48.2623	1.76541	182.488
270	182.167	8.66667	5306.5	45.3736	1.78263	183.843
276	160.167	6.5	5073.5	44.023	0.991632	161.079
282	148	4.83333	5116.17	40.6473	1.37639	151.06
288	135.5	3.5	4945.33	38.3916	0.921955	145.793
294	113.333	3.16667	4886.83	36.1134	0.872417	129.308
300	99	2.5	4683	29.0046	0.619139	112.095
306	84.8333	2	4646.67	28.3636	0.57735	104.9
Extended Data Figure 4i
A549	Mean (count / FOV)	StErr (Count / FOV)	Mean (count / FOV)	StErr (Count / FOV)	Mean (count / FOV)	StErr (Count / FOV)	Mean (count / FOV)	StErr (Count / FOV)
Time (h)	TGF SNIPR		VEGF SNIPR		Constitutive CAR		UTD
0	2178.83	41.8451	1927.58	55.1213	1851.92	106.304	1592.83	44.3097
4	2431.17	44.189	2196.17	64.6726	2415.08	45.8853	2106.08	61.2346
8	2817	51.9531	2526.42	71.2682	2619.67	48.8861	2467.75	70.1819
12	3211.17	53.9237	2825	79.978	2693.83	50.9545	2872.42	84.4168
16	3551.83	60.9492	2995.5	84.4313	2708.17	59.9219	3236	87.8208
20	3834	70.9828	3085.67	88.2288	2545.67	65.2321	3638.08	100.158
24	4149.75	73.526	3130.17	92.7035	2268.42	67.1373	4138.75	115.137
28	4424.5	74.6688	3112.42	90.7337	1851.08	67.9621	4655.17	127.125
32	4635.5	74.2057	3081.42	92.9908	1421.33	70.9208	5107.92	125.433
36	4844	74.0596	3004.5	90.71	1003.17	64.1415	5452.08	134.873
40	4889.33	79.9167	2864.67	86.0697	669.75	47.2433	5733.75	148.417
44	4831.58	80.3391	2695.83	75.8422	468.833	35.2961	5963.42	150.987
52	4722.25	77.2318	2307.5	61.572	245	19.9716	6122.25	152.18
56	4653.67	76.7177	2127.42	62.1262	189	14.919	6104.83	147.79
60	4543.58	69.483	1907.83	56.6989	143.083	10.6433	5997.33	139.099
64	4429.33	71.7863	1668.92	49.5509	109.75	7.1511	5922.58	135.609
68	4345.42	70.2795	1437.92	34.313	89.3333	5.25319	5868.58	140.785
72	4180.92	70.987	1188.5	29.3641	72.0833	4.22557	5781.58	141.136
76	4012.5	76.0391	991.833	23.5117	61.5	3.35636	5758.5	137.956
80	3876.17	69.0434	830.583	21.5552	53.1667	3.00967	5713.08	135.975
84	3734.67	62.0086	704.417	18.803	47.5	2.24114	5629.58	130.257
88	3556.58	60.2258	613.833	16.5015	41.0833	2.25112	5572.83	126.787
92	3433.42	63.3844	547.667	17.5781	36.4167	2.11581	5516.5	126.276
96	3297.42	66.2075	504.25	15.3678	33.75	2.16769	5449.67	126.901
100	3158.83	63.5772	468.583	14.614	30.5833	2.19317	5359.83	119.513
104	3036.42	56.1247	447.833	14.5679	27.5	1.93649	5313.58	117.961
108	2930.92	64.4471	422.5	15.8914	24.9167	1.8068	5243.58	120.823
112	2828.17	62.99	400.417	16.9596	23.25	1.7326	5180.67	122.468
116	2747.92	60.5588	381.917	16.0248	21.75	1.79277	5117.17	110.163
120	2687.83	59.1262	368.083	16.571	20.5833	1.87672	5078.08	115.808
124	2622.5	56.3288	353.5	16.0187	19.3333	1.69372	5043.5	114.045
128	2569.67	54.4431	341.5	16.1318	17.25	1.52318	4984	109.862
132	2506.42	55.2293	332	14.9494	15.9167	1.75576	4962.25	113.334
136	2470.42	53.9512	320.583	15.576	15.5833	1.59762	4909.42	110.251
140	2433.58	56.5795	312.25	15.4209	14.1667	1.65983	4870.42	113.064
144	2404.58	52.3318	303.167	14.5669	13.8333	1.60885	4847.08	112.499
148	2370.75	53.8085	294.417	13.8424	13.3333	1.52918	4812.58	109.601
152	2343.83	50.6081	290.167	14.2142	12.5	1.53495	4802.25	103.932
156	2313.08	49.8232	279.833	14.7591	11.5833	1.57374	4784.67	107.603
160	2291.83	50.2819	273.083	14.3698	11.0833	1.63048	4731.08	107.354
164	2272	49.1144	269.333	14.9982	9.91667	1.57374	4715	108.129
168	2244	46.4768	264.583	14.1467	9.58333	1.30534	4698.92	107.022
M28	Mean (count / FOV)	StErr (Count / FOV)	Mean (count / FOV)	StErr (Count / FOV)	Mean (count / FOV)	StErr (Count / FOV)	Mean (count / FOV)	StErr (Count / FOV)
Time (h)	TGF SNIPR		VEGF SNIPR		Constitutive CAR		UTD
0	2684.67	26.6499	2615.67	17.8268	2735	34.9686	2583.92	31.4034
4	3077.67	29.4483	3015.42	18.6691	2947.33	42.4665	2968.67	33.4214
8	3555.58	37.5345	3389.67	19.9204	2808.83	65.9981	3445.67	39.4618
12	4044.75	42.7218	3771.25	24.7325	2621.33	67.2795	3962	36.8802
16	4537.5	44.4867	4070.58	34.2487	2370.75	60.1901	4497.83	46.8856
20	5181.5	52.3797	4540.25	48.1285	2003	77.3963	5194.75	47.4698
24	5862.83	57.1822	5025.75	49.9659	1570.25	72.8646	5906.75	51.5693
28	6482.58	65.4361	5396.33	56.4427	1148.75	66.1476	6534.33	63.9272
32	7037.67	77.197	5782.92	75.9014	824.583	56.6985	7123.67	64.3287
36	7546.75	91.2932	5920.92	80.3743	569.167	43.2159	7699.67	73.7058
40	7806.58	92.1565	5958.58	82.4133	412.167	31.3593	8169.17	88.7932
44	7887.5	100.24	5937.33	78.1583	284.917	19.0579	8503.92	91.8666
52	8000.83	100.412	5909.67	91.5594	104.5	6.6201	8781.5	107.342
56	8004.5	99.1074	5894.42	104.244	89	5.25559	8816.08	108.177
60	7993.83	100.287	5812.33	108.936	70.1667	4.57237	8742.33	115.127
64	8095.58	105.953	5615.67	136.118	61	4.37451	8659.25	120.622
68	8122.75	108.209	5539	123.07	48.3333	2.93963	8552.25	134.779
72	8119.42	102.839	5353.08	145.128	42.1667	3.88047	8472.42	125.739
76	8129.83	104.973	5185.25	159.127	35.4167	2.24438	8368.17	127.871
80	8152	107.727	4929.75	168.922	32.3333	2.28411	8248.67	122.759
84	8148	109.582	4671.5	185.692	30.8333	3.1905	8123.33	125.111
88	8082	106.487	4358.67	205.302	29.5833	2.47551	8060.92	117.371
92	8121.33	101.609	4072.42	219.182	23	1.51257	7935.42	121.942
96	8064.42	100.199	3812.58	232.534	23.0833	2.20694	7845.75	117.587
100	8018.33	98.258	3523.25	249.899	20.75	1.98145	7800.92	116.66
104	7996.42	96.5928	3210.75	253.106	21.75	1.59129	7685.08	117.121
108	7978.92	99.4575	2955	257.437	17.3333	1.51424	7653.42	110.941
112	7927.33	92.1467	2726	241.02	15.4167	1.64896	7497.58	112.537
116	7814.33	87.3513	2351.25	256.222	15.6667	1.78942	7505.42	122.979
120	7802.92	89.8326	2176.17	243.406	13.5	1.52504	7457.92	119.1
124	7754.33	93.2948	1941.25	242.011	12.5833	1.23373	7376.92	120.025
128	7694.42	85.0465	1752.58	223.402	10.5833	1.1577	7301	124.011
132	7574.17	83.6693	1560.58	213.359	12.3333	1.69819	7278.67	124.664
136	7568.83	97.1917	1421.75	199.321	9.16667	0.860174	7169.92	119.273
140	7585.17	86.5077	1317.5	180.187	9.08333	1.29952	7102.75	137.355
144	7542.67	87.8398	1203.17	175.852	8.5	0.941469	6966.25	117.993
148	7452.17	85.838	1051.75	163.469	8.33333	1.15688	6947.42	134.908
152	7432.5	89.2472	976.167	148.376	8.58333	1.36769	6889.83	138.777
156	7348	85.6351	866.333	144.234	6.58333	1.00347	6886.75	139.937
160	7303.58	88.2687	810.75	129.107	6.08333	0.690392	6820.42	142.364
164	7337.58	89.6985	731.75	123.131	7.33333	1.04688	6776.58	134.522
168	2244	46.4768	264.583	14.1467	9.58333	1.30534	4698.92	107.022

## Sheet: Figure 5
Figure 5b
Tumor Volumes (mm3)
Day Post ACT	TGF SNIPR					VEGF SNIPR					Constitutive CAR					Untransduced
0	8.46683	22.972	22.1458	34.596	17.1791	22.3918	21.7001	17.7901	25.3265	12.3634	14.8676	20.5578	18.6024	20.1745	47.0823	11.52	22.0934	11.3288	14.7252	17.1544
2	11.7005	43.5972	64.9117	0.010336	25.3239	66.15	36.1491	37.9329	44.1955	36.7586	16.1678	20.7829	13.4749	33.2928	34.2748	26.0586	47.342	18.5675	34.2176	17.7088
4	12.9605	82.668	131.949	121.105	143.111	89.1497	57.2687	142.445	108.735	13.5252	16.1678	24.1355	25.8564	39.3225	34.2748	57.2881	59.9116	29.3485	93.6344	47.36
8	113.665	337.681	428.574	462.773	316.16	114.901	193.87	198.246	149.153	40.6228	16.1678	30.9842	25.8564	199.909	34.2748	209.451	258.959	89.9711	239.473	120.702
10	89.0827	554.7	713.054	374.77	266.593	43.924	243.134	93.1732	94.7122	23.3807	16.1678	30.9842	25.8564	299.647	34.2748	281.381	685.313	191.808	526.489	148.593
14	114.052	762.318	522.671	259.921	332.509	19.2	65.0281	37.7614	23.6652	0	16.1678	30.9842	25.8564	710.605	34.2748	799.894	2304	399.041	2086.8	616.987
16	168.704	543.681	264.868	187.199	135.768	13.5	27.2234	31.6013	19.6361	7.95664	16.1678	30.9842	25.8564	1202.4	34.2748	799.894	2304	555.504	2312.31	1025.76
18	170.165	296.284	187.554	119.375	93.3712	6.57213	27.7892	29.321	23.4171	0	16.1678	30.9842	25.8564	1665.33	34.2748	799.894	2304	1135.2	2312.31	1521
21	101.568	220.418	139.712	125.346	115.655	5.61971	4	22.95	17.5325	0	16.1678	30.9842	25.8564	1665.33	34.2748	799.894	2304	1232.1	2312.31	1521
24	48.7371	26.7188	92.7114	60.3396	25.9359	0	0	0	0	0	16.1678	30.9842	25.8564	1665.33	34.2748	799.894	2304	1397.42	2312.31	1521
28	23.1167	13.6071	60.8675	86.5279	25.6473	0	0	0	0	0	16.1678	30.9842	25.8564	1665.33	34.2748	799.894	2304	1397.42	2312.31	1521
31	0	42.436	98.0321	75.0817	15.6265	20.7109	0	0	0	0	16.1678	30.9842	25.8564	1665.33	34.2748	799.894	2304	1397.42	2312.31	1521
Mouse Weights (g)
Day Post ACT	TGF SNIPR					VEGF SNIPR					Constitutive CAR					Untransduced
0	23.2	20.9	20.4	22.1	21.6	22.1	23.4	22.5	24	22.7	20.9	20.8	19	23.3	21	20.3	24	23.1	24.2	22
1	23.2	20.5	20.9	22.6	22	22.1	23.9	23.8	24.4	23	20.3	20.6	19	23.1	20.2	20.8	24.8	23.3	24.4	21.8
2	23.3	21	19.1	21.9	22	22.2	24.8	24.9	24.7	23.6	19.3	19.7	18.3	23.6	18.8	20.9	25.2	24	24.9	22.4
3	23.1	20.9	18.4	21.8	22	22	23.3	24.3	24.1	23	17.7	18.1	16.6	22.8	17.5	20.8	25.5	24.7	25.5	22.4
4	23	20.6	19.8	21.6	21.8	22.3	23.1	24.6	23.7	23		18.5	15.8	23		21	25.5	24.5	25.5	23
8	24.4	21.1	21.2	22.3	22.7	23.1	24.2	23.7	25.1	23.7		17.7		23.6		21.3	25.9	25	24.8	23.3
10	24.2	20.7	20.6	22.2	22.9	23	24.4	24.1	24.8	23.5				23.8		20.5	25.7	24.5	25.2	22.6
14	23.5	21.7	20.6	22.6	22.6	22.6	23.2	22.6	24.8	23.5				23.4		21.2	25.8	24.3	25.1	23
16	23.6	21.4	21.4	22.4	22.8	22.7	24	22.7	25.1	23.7				24				24.4	25	23.5
18	23.6	21.5	20.7	22.3	22.6	22.4	23.7	21.7	24.4	23.8				24				24.5	25.5	24.7
21	24.3	21.5	21.6	22.4	23	23.4	24.7	22.8	26.2	24.9								25.9
24	24.2	21.1	20.8	22.2	22.8	23	24.6	23.1	24.6	24.7								25.3
28	24.2	20.2	20	20.3	21.9	23.6	24.5	22.8	24.7	24.5
31	22.3	20	19.6	18.8	22.1	23.3	24.7	23.5	25.2	24.3
Survival
	Day Post ACT	TGF SNIPR	VEGF SNIPR	Constitutive CAR	Untransduced
TGF SNIPR	31	0
TGF SNIPR	31	0
TGF SNIPR	31	0
TGF SNIPR	31	1
TGF SNIPR	31	0
VEGF SNIPR	31		0
VEGF SNIPR	31		0
VEGF SNIPR	31		0
VEGF SNIPR	31		0
VEGF SNIPR	31		0
Constitutitve CAR	3			1
Constitutitve CAR	8			1
Constitutitve CAR	4			1
Constitutitve CAR	18			1
Constitutitve CAR	3			1
Untransduced	14				1
Untransduced	14				1
Untransduced	24				1
Untransduced	18				1
Untransduced	18				1
Figure 5c
Tumor Volumes (mm3)
Day Post ACT	TGF SNIPR					VEGF SNIPR					Constitutive CAR					Untransduced
0	28.5333	8.0344	31.1262	0.0432	17.0912	21.6751	33.9098	40.22	8.27086	56.8949	35.0543	13.2678	14.1758	20.1558	33.2719	5.33205	17.814	2.63401	8.99257	17.0296
3	25.4003	37.2162	62.6946	28.9886	33.6	31.363	45.0687	52.4413	18.9665	79.1785	42.0102	21.6225	33.389	20.5189	54.1688	37.9898	18.8498	36.8645	19.6971	35.035
8	55.1935	81.6222	81.6755	58.78	55.3496	17.9685	45.2428	42.5861	0.5	103.605	32.8359	25.0437	11.6968	14.4672	4	215.389	86.367	349.01	66.8074	55.8735
11	66.4715	150.982	88.6036	75.7065	150.66	4	25.1217	34.7133	30.8563	78.2425	50.6875	54.9578	0.5	16.6274	10.0386	472.592	230.554	377.926	123.392	172.323
15	65.6479	19.1328	87.808	39.1015	26.7642	7.4	1.6875	8.84791	10.7102	0.5	50.784	92.8746	25.3265	12.3268	14.175	1177.92	413.343	497.959	309.54	407.322
18	38.1843	13.5	27.8715	31.7768	13.4375	17.4829	17.1641	7.8125	17.5	20.3125	83.5393	155.87	0	24.1909	31.0496	1141.37	985.68	1048.58	409.53
22	39.0347	0	0	0	0	113.875	175.645	39.9963	29.913	45.7225	244.978	383.345	345.564	57.7507	71.6716	1775.68	1510.43		462.909	1322.5
24	23.6811	0	0	0	0	0	0	0	0	24.696	244.084	453.52	7.8125	75.3834	66.7673	2193.75	1811.8		680.152
28	0	0	0	0	22.2672	0	0	0	0	35.1401	460.974	724.672	32	201.483	144.917				1492.81
30	0	0	0	0	11.4666	0	0	11.5793	0	0	650.622	892.721	7.79394	254.774	215.481
32	0	0	0	0	0	0	0	0	0	0	1089.51	1478.98	24.9856	288.311	219.375
Mouse Weights (g)
Day Post ACT	TGF SNIPR					VEGF SNIPR					Constitutive CAR					Untransduced
0	24.5	22.2	22.9	23.5	23.6	20.5	19.5	22.7	19	20	24.3	22.4	22	22.8	22.2	17.9	19.4	20.3	21.9	22.5
1	25.3	22.5	22.3	24.3	24	21.1	20.1	22.8	20.45	21.5	24.2	22.7	22.7	23.3	22.2	19	20.9	20.3	22.5	22.1
2	25.1	22.8	22.2	24.3	23.9	21.6	20.1	22.8	20.7	21.4	23.4	22.4	22.2	23.5	22.2	19.4	20.4	20.2	22.1	22.4
3	25.2	23.8	23	24.4	24.1	21.8	20.6	23.3	20.9	21.4	22.4	21.1	22.3	22.3	20.8	20.6	21	20.5	22.9	23.3
4	25.1	23	22.8	22.8	24.1	22.1	20.6	22.7	19.5	19.65	22	21.5	22.5	20.4	19.9	20.9	21	20.2	22.6	22.5
7	25.6	25.1	23	25.8	25.1	22.3	20.9	23.7	21.5	20.9	23.6	21.8	23.3	21.9	21.7	21.7	21.7	21	23.1	22.9
8	26.2	25.9	23.3	26.1	24.8	22.9	21.3	22.3	22.3	21	24.2	22.2	23.3	21.8	22.2	22.1	22	21.7	23.7	23.4
11	25.5	25.6	23.5	24.6	24.8	22.2	20.3	22.4	21.3	19.9	24.2	22.7	22.7	21.8	22.2	21.6	21.1	21.1	22.9	22.9
15	25.5	25.3	23.7	24.5	24.9	22.7	21.1	21.3	21.8	21	24.9	22.8	22.4	22	22	21.7	22.4	21.1	23.4	23.4
18	24.6	25.1	23.2	23.7	25.1	23	21.5	22.3	22.8	22.2	24.1	22.4	22.6	21.8	21.7	21.7	22.2	21	23.3	23.4
22	25	24.5	24.7	24.2	25.4	23.6	22.1	23.4	22.1	21.3	24.9	22.1	22.8	23.1	22.2	22.2	23.2		24	24.5
24	25.3	24.8	24	24.5	25.8	23.5	23.3	24	22.3	22.3	25.2	22.9	23.3	23.3	22.2	20.8	23.2		24.3
28	24.7	24.6	23.7	24.6	25.1	23	22.2	23.5	22.4	21.8	23.4	21.7	23.6	21.7	21.5				24.3
30	24.5	24.6	23.6	23.7	25.5	23.6	22.5	23.5	22.5	22.2	24.4	22.9	22.9	22.1	22
32	24.7	24.5	23.1	24.3	25.8	23.4	22.6	23	21.9	22.6	24.2	22.3	23.4	22.5	22.4
Survival
	Day Post ACT	TGF SNIPR	VEGF SNIPR	Constitutive CAR	Untransduced
TGF SNIPR	32	0
TGF SNIPR	32	0
TGF SNIPR	32	0
TGF SNIPR	32	0
TGF SNIPR	32	0
VEGF SNIPR	32		0
VEGF SNIPR	32		0
VEGF SNIPR	32		0
VEGF SNIPR	32		0
VEGF SNIPR	32		0
Constitutitve CAR	32			0
Constitutitve CAR	32			0
Constitutitve CAR	32			0
Constitutitve CAR	32			0
Constitutitve CAR	32			0
Untransduced	24				1
Untransduced	24				1
Untransduced	18				1
Untransduced	28				1
Untransduced	22				1

## Sheet: Extended Data Figure 5
Extended Data Figure 5a
Tumor Volumes (mm3)
Day Post ACT	TGF SNIPR				TGF hmSNIPR				Constitutive CAR				Untransduced
0	16.896	44.8695	32.856	32.7015	102.602	93.15	97.344	112.266	34.304	47.5875	28.7875		42.336	95.2875	100.719	148.104
3	61.2255	55.225	35.378	52.6965	142.228	73.6	50.336	105.644	0	63.36	37.584		51.156	91.2925	146.98	199.584
7	99.7195	81.12	60.516	18.432	57.112	0	0	0	0	42.025	0		66.654	171.058	297.464	730.682
10	52.6965	100.719	62.2705	29.808	0	0	0	0	0	0	0		213.708	320.166	577.6	1217.74
13	69.629	67.3745	12.615	0	14.112	0	0	0	0		0		247.845	557.861	1012.51	1968.43
15	95.506	85.833	21.386	0	0	0	0	0	0	0	0		294.868	874.8	1189.83
18	82.8655	85.2355	41.6025	0	0	0	0	0	0	0	0		431.151	1020.19	1191.45
21	144.869	116.64	75.843	0	0	0	0	0	0	0	0		635.352	1250.35	1609.87
24	234.476	174.24	147.875	0	0	0	0	0	0	0	0		784.904	1911.98	1707.49
29	275.625	276.822	299.88	0	0	0	0	0	0	0	0		1804.28	1773.8
32	352	380.926	351.959	0	0	0	0	0	0	0	0		2019.79
Survival
	Day Post ACT	TGF SNIPR	TGF hmSNIPR	Constitutive CAR	Untransduced
TGF SNIPR	32	0
TGF SNIPR	32	0
TGF SNIPR	32	0
TGF SNIPR	32	0
TGF hmSNIPR	32		0
TGF hmSNIPR	32		0
TGF hmSNIPR	32		0
TGF hmSNIPR	32		0
Constitutive CAR	32			0
Constitutive CAR	32			0
Constitutive CAR	32			0
Untransduced	32				1
Untransduced	29				1
Untransduced	24				1
Untransduced	13				1
Extended Data Figure 5b
[TGF] (ng/mL)	hTGFB1			mTGFB1
0	468	433	436	448	446	445
25	3635	2965	3007	1768	1590	1806
50	6234	5731	5644	3341	3308	3919
75	6880	6591	6386	4928	5028	5862
100	6991	6562	7190	5803	5932	5945
[VEGF] (ng/mL)	hVEGF			mVEGF
0	320	320	329	315	331	297
1	364	326	350	380	346	368
10	2438	2043	1911	3102	3076	3467
25	4048	3347	3260	3978	3962	4519
50	4200	3902	3669	4185	4780	4601
75	4211	3969	3806	4332	4709	4613
100	4850	4467	4393	4796	4817	4832
Extended Data Figure 5b
Tumor Volumes (mm3)
Day Post ACT	TGF SNIPR					VEGF SNIPR					Constitutive CAR					Untransduced
0	55.8536	41.154	42.8655	12.0285	57.319	18.513	34.9095	64.8	42.4	63.36	81.634	57.132	35.594	64.827	19.7005	59.168	41.0375	50.274	89.888
3	64.715	44.5465	87.318	67.6845	144.581	40.46	61.952	125.736	34.9125	83.824	41.038	52.6965	44.8	45.1935	87.075	36.414	63.504	70.262	81.733
6	121.014	120.05	232.2	158.143	328.509	110.032	132.278	226.695	64.152	157.115			93.492		105.984	107.136	101.701	134.392	134.136
9	294.576	234.171	316.474	268.288	617.566	200.934	132.278	386.992	81.792	230.625			252.031		165.699	387.099	213.614	283.082	314.226
12	311.904	326.344	357.043	237.65	1142.83	196.827	154.791	534.668	63.48	396.05			710.38		530.16	482.23	386.058	576.819	447.174
16	298.08	381.216	379.688	146.556	907.776	252.268	193.55	658.825	61.017	535.553			628.575		974.05	705.675	957.216	1006.15	859.301
19	410.164	480.462	439.587	152.169	1706.9	255.705	207.36	550.8	80.434	606.375			2663.51		1696.84	778.752	1525.61	1705.56	1382.01
23	479.904	805	373.591	120.202		362.78	254.947	491.116	55.47	608.634					1804.5	959.821
26	723.106	1047.42	513.985	102.112		529.295	455.455	795.706	65.1655	852.992					2941.09	1792.44
29	791.482	1663.99				650.027	600	853.05	43.4515							2152.92
31	841.931					659.945	707.868	1046.83	63.75
34	984.793					699.353	1017.55	1022.4	106.171
Mouse Weights (g)
Day Post ACT	TGF SNIPR					VEGF SNIPR					Constitutive CAR					Untransduced
0	26.3	26	27.2	24.9	26.3	26.1	27.4	24.1	22	30.9	25.4	22.7	26	22.1	21.6	22.1	25.6	29.3	25.2
1	25.7	26.7	26.2	24.5	26	25.2	27.6	24	21.7	31	24.3	21.3	24.7	20.9	20.9	22.9	26.3	29.9	25.5
2	25.9	26.3	26	24.7	26.6	25.8	27.8	23.9	21.9	31.1	22.3	20.4	23.4	19.6	19.2	22.8	26.4	28.8	24.7
3	25.8	26.2	25.9	24.8	26.3	25.5	27.4	23.7	21.2	30.9	20.7	18.9	22.7	19.2	20	22.9	25.9	28.4	24.8
4	25.8	26	26.1	24.9	27	24.9	27	23.2	21.1	30.7			23.6		21	23	26.2	28.8	24.9
6	25.8	25.5	25.2	25	27.6	25.2	27.3	23.9		31.5			25.5		21.3	23.5	26.7	28.7	25.4
9	26.6	25.7	26.4	25.4	26.2	25.5	27.4	23.6	21.3	31.4			25.7		21.9	24.1	26.7	28.4	25.7
12	26.9	26.4	26	25.8	26	26	26.9	23.3	21.4	31			25.8		21.9	24.3	26.4	29.2	25.8
16	27.3	27.2	25.7	25.3	25.9	26.4	27.5	23.9	22	31.4			25.7		22	25	27.1	29.9	26.1
19	26.2	26.7	25.6	25.6	26	26.5	27	23.9	22	31.1			26.2		23	24.1	27	29.3	25.8
23	25.9	26.6	25.7	24.6		27.8	27.4	24	21	30.8					24	25
26	25.9	26.4	25.9	23.9		28.3	27.5	23.9	21.9	31					24.7	24.4
29	26.1	27.1				27.4	26.9	24.2	22.1							24.3
31	26.1					27.4	27.3	24.4	21.6
34	26.2					27.6	27.5	24.6	22.5
Survival
	Day Post ACT	TGF VP64 -> BBz	VEGF VP64 -> BBz	Constitutive BBz	Untransduced
TGF SNIPR	34	0
TGF SNIPR	29	1
TGF SNIPR	26	0
TGF SNIPR	26	0
TGF SNIPR	19	1
VEGF SNIPR	34		0
VEGF SNIPR	34		0
VEGF SNIPR	34		0
VEGF SNIPR	34		0
VEGF SNIPR	26		1
Constitutive CAR	3			1
Constitutive CAR	3			1
Constitutive CAR	19			1
Constitutive CAR	3			1
Constitutive CAR	26			1
Untransduced	29				1
Untransduced	19				1
Untransduced	19				1
Untransduced	19				1
Extended Data Figure 5e
	Mean (count / FOV)					StErr (Count / FOV)
Elapsed	HER2 4D5-8	HER2 DARPin 28z	HER2 DARPin Trunc 28z	HER2 DARPin BBz	HER2 DARPin Trunc BBz	HER2 4D5-8	HER2 DARPin 28z	HER2 DARPin Trunc 28z	HER2 DARPin BBz	HER2 DARPin Trunc BBz
0	3287.11	4211.89	4111.33	3994.11	3990.11	145.929	148.012	165.853	175.01	195.111
4	3646	4503.67	4462.22	4395.33	4389.78	146.204	157.38	165.406	182.963	192.522
8	4052.67	5044.78	4882.11	4921.44	4780	146.116	158.719	167.413	203.081	217.919
12	4474	5553.89	5342.33	5431	5361.44	138.351	151.708	196.292	223.089	212.438
16	5138.78	6153.22	5331.33	5967.78	5992.33	152.386	156.68	623.019	236.178	217.918
20	5810.44	6735.11	6593.56	6620.22	6621.22	154.06	172.987	206.625	241.65	241.094
24	6365.22	7309	7060.89	7230.56	7229.33	171.177	184.451	176.664	196.523	245.335
28	6579.44	7603.22	7181.22	7735.22	7829.11	160.228	157.603	182.06	189.247	226.627
32	6641.89	7844.89	7181.67	8174.67	7870.11	163.915	123.994	182.179	162.196	237.804
36	6392.33	7568.11	6851.44	8110.78	7853.78	160.144	125.09	187.429	177.664	162.348
40	6292.78	7589	7004.89	8145.44	7572.89	127.102	104.688	145.246	127.292	224.275
44	6239.78	7133.56	6787.22	7802.11	7496.78	140.819	123.063	158.067	153.615	176.039
48	5939.44	7052.44	6595.22	7412.22	7279.56	136.259	119.49	125.754	108.203	219.384
52	5767.44	6931.33	6301.78	7354.78	6847.11	128.415	153.96	127.451	124.066	237.682
56	5463.33	6485.11	5588.56	6990.33	6930.78	163.164	171.875	176.744	194.047	181.295
60	5273.67	6737.56	5903.44	6287.56	6698.11	110.433	91.8409	120.197	776.289	216.145
64	4893.33	6425.89	5401.78	6959.22	6405.56	145.778	149.758	172.034	143.261	186.521
68	4783.33	5813.22	4911	6327.78	6384.67	144.207	186.302	178.404	185.119	241.67
72	4546.67	6208.11	5201	6723.44	6185	86.7131	128.147	138.539	107.748	189.065
76	4379.33	5702.67	4967.22	6015.11	5976.11	91.0584	131.951	142.362	181.889	201.56
80	3955.11	4802.11	4537.33	5879.11	5756.22	171.862	366.879	207.398	87.8401	176.055
84	3989.11	5603.22	4396.78	6039.56	5472.89	147.274	138.164	175.165	149.345	138.889
88	3884.33	5537.56	4333.78	5726.78	5300	108.328	122.207	169.488	145.82	193.345
92	3964.78	5377.44	4398.33	5601.22	5248	108.157	133.857	121.329	135.826	212.935
96	3737.11	5036.44	4112.89	5125.89	5212.11	121.329	132.263	170.694	181.909	194.145
100	3524.33	5139.78	4079.44	5465.56	5109.11	138.639	162.17	141.73	161.603	179.259
104	3559.56	5041.89	4087.22	5216.22	4884.56	103.885	135.276	116.447	139.814	194.097
108	3479	4787.89	3919.22	4883.56	4753.89	80.3276	123.656	125.79	177.137	173.646
112	3342.67	4586.22	3836.22	4712.78	4667.22	110.307	140.523	138.224	158.675	197.046
116	3308.78	4703.44	3672.78	4716.44	4740.33	123.934	159.553	167.394	133.361	164.889
120	3248.67	4754.89	3620.56	4917.33	4618	107.891	177.284	151.032	153.782	167.25
124	3235.56	4644.56	3587.56	4630.56	4665	93.0563	118.455	142.309	167.061	167.453
128	3173.89	4673.67	3338.89	4885.33	4545.78	77.7218	169.435	146.931	151.767	167.736
132	3072.67	4532.89	3506.67	4615.78	4517.22	101.898	128.326	128.886	145.301	148.556
136	2976	4592.67	3479	4698.22	4359	105.36	149.662	137.082	139.052	168.432
140	2987.22	4474.44	3264.89	4514.11	4443.67	88.3273	133.716	123.829	169.568	152.091
144	2897.78	4407.67	3185.11	4587.67	4214.89	105.394	169.566	124.656	129.585	167.393
148	2803.56	4258.78	3269.22	4390.89	4154.67	81.2296	118.479	127.529	150.686	161.339
152	2796.67	4280	3054	4529.89	4122.56	88.3632	152.973	123.133	133.761	155.326
156	2769.44	4153.67	3035.67	4204.44	4093.67	85.8659	122.243	121.053	144.786	153.258
160	2699.56	4169.22	2825.44	4342.78	3706.33	85.4067	142.253	127.062	147.824	473.087
164	2615.33	4082.44	2835.11	4312.56	3902.33	95.6584	163.973	132.712	117.887	160.137
168	2533.78	4034.56	2886.33	4156.67	3836	92.2388	135.132	113.758	133.6	154.977
172	2486	3899.33	2771.44	4082.11	3754.11	81.1843	118.911	108.851	124.451	142.8
176	2415.56	3900.22	2630.56	4167.89	3644.56	80.4909	161.901	116.78	117.156	151.543
180	2378.33	3834.56	2703.89	3988.33	3659.56	80.474	129.472	115.724	129.009	145.291
184	2425.89	3807.44	2599.44	4042	3688.56	86.7061	127.328	106.585	137.229	114.411
188	2337	3738.89	2492.33	4019	3582.89	94.5442	151.813	99.092	133.236	126.587
192	2217.89	3700.89	2471.11	3910.56	3494.11	85.8282	147.372	107.57	119.902	130.376
196	2199.78	3577.33	2455.22	3842	3421.89	70.5923	115.461	98.762	120.555	126.215
200	2213.44	3586.89	2324.67	3805.44	3387.22	75.6269	132.158	92.2677	120.096	111.262
204	2134.78	3521.56	2268	3804.44	3295.67	76.9005	138.083	97.7829	116.125	111.336
208	2052.78	3478	2260.11	3727.33	3254.33	81.0701	127.888	105.2	108.168	115.423
212	2065.22	3390	2273.22	3640.56	3181.11	72.4505	118.634	100.851	107.656	110.896
216	2002.56	3352.22	2217.67	3576.89	3125	70.8957	117.965	96.0878	97.9673	104.192
220	1981.78	3302	2183.22	3518.56	3094.44	66.4452	113.754	96.6949	102.271	99.9586
224	1945.44	3227.89	2149.44	3456.11	3080.22	61.7819	104.143	96.3329	104.721	93.3369
228	1898.22	3157	2084.33	3446.11	3036	62.87	103.313	82.484	103.562	94.9295
232	1835.56	3092.67	1999.56	3394.89	2983.56	67.2336	105.005	84.334	99.8306	91.1917
236	1806.67	3046.22	1953.11	3375.22	2943.44	64.0588	108.221	84.308	104.856	94.9556
240	1771.11	3008.44	1889.33	3339	2896.67	61.4866	102.07	83.4576	98.1498	94.9434
244	1716	2930.67	1879.67	3292.78	2840.67	60.432	94.4028	82.3085	96.1097	92.5591
248	1691.44	2906.67	1805.78	3234.78	2796.33	62.8661	93.5095	80.5196	96.4633	89.3116
252	1634.78	2855	1794.67	3187.33	2752.78	67.1106	94.5574	75.4829	99.0049	91.9178
256	1615.33	2803.22	1753.22	3143.89	2685.22	66.3059	98.1935	72.8834	95.3928	88.9541
260	1584.22	2746.56	1720.78	3107.22	2656.56	62.5843	92.1014	75.5117	88.5431	84.9431
Extended Data Figure 5f
Mouse Weights (g)	28z														BBz
Day Post ACT	6e6	6e6	6e6	7e6	7e6	7e6	8e6	8e6	8e6	9e6	9e6	9e6	10e6	10e6	6e6	6e6	6e6	7e6	7e6	7e6	8e6	8e6	8e6	9e6	9e6	9e6	10e6	No T cells
0	32.3	26.5	26.9	28.1	28.9	27.9	29.6	29.4	31.7	31.1	28.9	26.8	25.6	29	28.6	24.8	26.2	22.5	24.2	19.8	25.6	24.9	24.7	27.4	24.3	26.5	27.8	18.2
1	31.3	26.1	26.3	28.4	29	27.1	29.5	29.3	29.4	31	27.2	26.2	24	28.7	28.2	25	26.4	22.4	23.6	21.3	25.9	24.6	25.1	27.9	24.1	26.2	27.4	19.8
2	30.7	26.3	26.5	28.3	28.7	25.9	29.2	29.2	28	27	25.3	26.2	22.4	27.9	27.9	24.8	26.4	23.1	23.8	22	26.1	24.3	24.9	28.1	23.9	25.8	27.1	20.1
6	32.4	26.7	26.2	28.7	29.1	27.5	30.4	28.3	31			26.8		23.6	27.3	25	26.6	23.8	24.2	23.3	26.5	24.8	25	28	24.4	26.6	27.6	22
15	31.4	25.9	27.8	28.4	28.8	27.2	30.2	29.9	31.5			27.6			28.5	25.3	26.6	23.9	24.7	24.9	26.6	25	25.4	28.7	25.3	27.4	27.9	23.9
21	32.7	27.2	28.1	27.8	28.7	27.9	30.4	30.3	32.2			28.3			28.7	26.1	27.1	24.8	24.5	25.3	27.3	25.2	26.3	28.7	26.3	28.1	28.3	24.1
Extended Data Figure 5g
Tumor Volumes (mm3)
Day Post ACT	TGF SNIPR					VEGF SNIPR					Constitutive CAR					Untransduced
0	38.6595	43.4515	22.016	15.376		50.4	42.336	28.3495	43.3485	41.154	21.025	46.3905	38.332	56.8	59.643	90	32.368	27.166	20.956	80.771
3	72.324	99.7195	70.8295	30.324		91.035	84.035	70.664	80.408	117.6	27.3885	86.25	93.775	96.0915	113.4	154.8	53.6	75.645	62.9565	202.675
6	122.335	234.476	83.106	18.944		38.266	65.6395	59.094	96.237	99.7195	0	82.5	156.25	0	62.426	265.696	109.651	145.824	146.957	359.455
8	178.171	281.6	172.31	71.632		58.988	83.75	43.32	105.338	76.95						485.98	231.811	243.712	293.663	687.288
11	309.442	267.264	276.956	64.715		36.2785	55.566	47.1495	99.144	75.504						724.059	338.688	449.352	357.305	1009.79
14	251.067	257.387	274.901	0		67.297	54.6325	17.64	113.132	57.838						1123.01	446.218	418.95	805.33	1152.45
16	236.522	257.113	347.28	0		87.633	69.828	0	97.216	48.6						1544.66	590.646	657.475	1310.76	2201.93
18	222.206	234.476	274.289	0		74.06	87.1335	0	132.618	56.3295						1563.83	588.062	817.331	1713.49	2202.09
22	202.502	210.392	86.022	0		113.568	78.336	0	126.852	57.6						2059.43	732.98	1238.86
25	149.988	225.4	57.6	0		120.787	82.8345	0	174.24	70.227							989.016	1597.54
29	180.336	264.384	62.426	0		204.655	73.008	0	206.681	68.75							1468.4	2100.92
32	258.57	273.78	91.854	0		249.139	71.424	0	213.75	81.461							1420.06	2555.12
Mouse Weights (g)
Day Post ACT	TGF SNIPR					VEGF SNIPR					Constitutive CAR					Untransduced
0	26.4	29.9	29.8	27.3		22.4	27	24.8	24.2	28.9	22.9	26	27.2	26.7	28.6	22.9	23	23	26.5	23.3
1	25.6	29.6	29.5	26.5		22.2	26.8	25.1	24.2	28.5	22.6	26.1	26.6	28.5	28.4	23	22.6	22.5	26.1	22.8
2	25.7	29.5	29.6	26.7		22.5	27	25	24.6	28.9	23.1	26.2	26.1	28.7	28.8	23	22.8	22.3	26.1	22.6
3	25.7	29.5	29.6	27.4		22.6	27.2	25	24.5	29.1	22.8	26.5	25.9	28.7	28.7	23.2	22.7	23.3	26.7	22.6
6	25.5	29.2	30.3	27.6		23	27.5	25.1	25	29.5	19.7	22.3	21.8	23.7	23.7	22.7	23.1	22.3	26.7	22.9
8	25.5	29.8	29.9	27.2		23.3	27.4	25.6	25.3	29.5						22.8	23.3	22.7	26.2	22.4
11	25.6	29.7	30.2	27.7		23.8	27.5	25.8	25	28.8						23.5	23.2	23.7	27.1	22.9
14	25.1	29.5	28.5	26.7		24.2	27.6	26	25.5	28						24	24	24.2	26.9	22.3
16	24.8	29.6	29.5	25.8		23.8	27.1	25.8	25.3	26.8						24.2	23.2	23.3	27	23.1
18	25.6	30.6	30.6	27.4		24.1	27.6	26.1	25.5	27.1						25	24.3	24.3	28.2	23.9
22	24.2	30	29.5	27.5		23.7	26.8	25.3	23.3	25.7						23.9	24.3	24
25	24.1	31	30.3	27.8		23.9	27.2	24.3	23	25.5							24.8	24.7
29	24	30.9	30	27.5		23.9	27.8	23.9	22.3	24.6							25.3	25.9
32	23.2	31.7	30.4	28.5		24.8	28.3	24.6	21.9	23.5							25.5	24
Survival
	Day Post ACT	TGF SNIPR	VEGF SNIPR	Constitutive CAR	Untransduced
TGF SNIPR	32	0
TGF SNIPR	32	0
TGF SNIPR	32	0
TGF SNIPR	32	0
VEGF SNIPR	32		1
VEGF SNIPR	32		0
VEGF SNIPR	32		0
VEGF SNIPR	32		0
VEGF SNIPR	32		0
Constitutive CAR	6			1
Constitutive CAR	6			1
Constitutive CAR	6			1
Constitutive CAR	6			1
Constitutive CAR	6			1
Untransduced	18				1
Untransduced	18				1
Untransduced	24				1
Untransduced	32				1
Untransduced	32				0
